# Supplementary material for: 2-(4-Meth­oxy­benz­yl)-4,6-diphenyl-2,5-diaza­bicyclo­[2.2.2]oct-5-en-3-one
Source: Acta Crystallogr Sect E Struct Rep Online. 2011 Apr 7;67(Pt 5):o1070–1. doi: 10.1107/S1600536811012165 (PMC3089292; doi:10.1107/S1600536811012165)
Supplement: Supplementary file 1 [file e-67-o1070-sup1.cif]

##############################################################################
#                                                                            #
# This CIF contains the data in a paper accepted for publication in          #
# Acta Crystallographica Section E. It conforms to the requirements of       #
# Notes for Authors for Acta Crystallographica Section E, and has been       #
# peer reviewed under the auspices of the IUCr Commission on Journals.       #
#                                                                            #
# Full details of the Crystallographic Information File format               #
# are given in the paper "The Crystallographic Information File (CIF):       #
# a New Standard Archive File for Crystallography" by S. R. Hall, F. H.      #
# Allen and I. D. Brown [Acta Cryst. (1991), A47, 655-685].                  #
#                                                                            #
# The current version of the core CIF dictionary is obtainable from          #
# ftp://ftp.iucr.org/pub/cif_core.dic.                                       #
#                                                                            #
# Software is freely available for graphical display of the structure(s)     #
# in this CIF. For information consult the CIF software page                 #
# http://www.iucr.org/resources/cif/software.                                #
#                                                                            #
# This file may be used for bona fide research purposes within the           #
# scientific community so long as proper attribution is given to the journal # 
# article from which it was obtained.                                        #
#                                                                            #
##############################################################################
data_I
_audit_creation_method     SHELXL-97
_chemical_name_systematic
;
2-(4-Methoxybenzyl)-4,6-diphenyl-2,5-diazabicyclo[2.2.2]oct-5-en-3-one
;
_chemical_name_common     ?
_chemical_formula_moiety     'C26 H24 N2 O2'
_chemical_formula_sum     'C26 H24 N2 O2'
_chemical_formula_iupac     'C26 H24 N2 O2'
_chemical_formula_weight     396.47
_chemical_melting_point     ?
_symmetry_cell_setting     triclinic
_symmetry_space_group_name_H-M     'P -1'
_symmetry_space_group_name_Hall     '-P 1'
loop_
    _symmetry_equiv_pos_as_xyz
    'x, y, z'
    '-x, -y, -z'
_cell_length_a     6.27700(10)
_cell_length_b     11.5684(2)
_cell_length_c     14.1443(2)
_cell_angle_alpha     85.4970(10)
_cell_angle_beta     89.9000(10)
_cell_angle_gamma     76.1440(10)
_cell_volume     993.97(3)
_cell_formula_units_Z     2
_cell_measurement_reflns_used     3657
_cell_measurement_theta_min     3.949
_cell_measurement_theta_max     68.388
_cell_measurement_temperature     100(2)
_exptl_crystal_description     'block'
_exptl_crystal_colour     'colorless'
_exptl_crystal_size_max     0.34
_exptl_crystal_size_mid     0.18
_exptl_crystal_size_min     0.15
_exptl_crystal_density_diffrn     1.325
_exptl_crystal_density_meas     ?
_exptl_crystal_density_method     'not measured'
_exptl_crystal_F_000     420
_exptl_absorpt_coefficient_mu     0.665
_exptl_absorpt_correction_type     multi-scan
_exptl_absorpt_process_details     '(SADABS; Sheldrick, 1997)'
_exptl_absorpt_correction_T_min     0.8054
_exptl_absorpt_correction_T_max     0.9068
_exptl_special_details
;
;
_diffrn_ambient_temperature     100(2)
_diffrn_radiation_type     CuK\a
_diffrn_radiation_wavelength     1.54178
_diffrn_radiation_source     'fine-focus sealed tube'
_diffrn_radiation_monochromator     'crossed G\"obel mirrors'
_diffrn_measurement_device_type     'Bruker SMART 6000'
_diffrn_measurement_method     '\w and \f scans'
_diffrn_detector_area_resol_mean     ?
_diffrn_reflns_number     10093
_diffrn_reflns_av_R_equivalents     0.0278
_diffrn_reflns_av_sigmaI/netI     0.0295
_diffrn_reflns_theta_min     3.95
_diffrn_reflns_theta_max     68.48
_diffrn_reflns_theta_full     67.70
_diffrn_measured_fraction_theta_max     0.950
_diffrn_measured_fraction_theta_full     0.960
_diffrn_reflns_limit_h_min     -7
_diffrn_reflns_limit_h_max     7
_diffrn_reflns_limit_k_min     -13
_diffrn_reflns_limit_k_max     13
_diffrn_reflns_limit_l_min     -16
_diffrn_reflns_limit_l_max     16
_diffrn_standards_number     ?
_diffrn_standards_interval_count     ?
_diffrn_standards_interval_time     ?
_diffrn_standards_decay_%     ?
_refine_special_details
;
Refinement of <i>F</i>^2^ against ALL reflections. The weighted <i>R</i>-factor
<i>wR</i> and goodness of fit <i>S</i> are based on <i>F</i>^2^, conventional
<i>R</i>-factors <i>R</i> are based on <i>F</i>, with <i>F</i> set to zero for
negative <i>F</i>^2^. The threshold expression of <i>F</i>^2^ >
\s(<i>F</i>^2^) is used only for calculating <i>R</i>-factors(gt) <i>etc</i>.
and is not relevant to the choice of reflections for refinement.
<i>R</i>-factors based on <i>F</i>^2^ are statistically about twice as large
as those based on <i>F</i>, and <i>R</i>- factors based on ALL data will be
even larger.
;
_reflns_number_total     3473
_reflns_number_gt     2894
_reflns_threshold_expression     >2sigma(I)
_refine_ls_structure_factor_coef     Fsqd
_refine_ls_matrix_type     full
_refine_ls_R_factor_all     0.0470
_refine_ls_R_factor_gt     0.0391
_refine_ls_wR_factor_gt     0.0990
_refine_ls_wR_factor_ref     0.1049
_refine_ls_goodness_of_fit_ref     1.049
_refine_ls_restrained_S_all     1.049
_refine_ls_number_reflns     3473
_refine_ls_number_parameters     272
_refine_ls_number_restraints     0
_refine_ls_hydrogen_treatment     constr
_refine_ls_weighting_scheme     calc
_refine_ls_weighting_details
         'calc w=1/[\s^2^(Fo^2^)+(0.0591P)^2^+0.2042P] where P=(Fo^2^+2Fc^2^)/3'
_atom_sites_solution_hydrogens     geom
_atom_sites_solution_primary     direct
_atom_sites_solution_secondary     difmap
_refine_ls_shift/su_max     0.000
_refine_ls_shift/su_mean     0.000
_refine_diff_density_max     0.245
_refine_diff_density_min     -0.271
_refine_ls_extinction_method     none
_refine_ls_extinction_coef     ?
loop_
    _atom_type_symbol
    _atom_type_description
    _atom_type_scat_dispersion_real
    _atom_type_scat_dispersion_imag
    _atom_type_scat_source
    'C' 'C' 0.0181 0.0091
                         'International Tables Vol C Tables 4.2.6.8 and 6.1.1.4'
    'H' 'H' 0.0000 0.0000
                         'International Tables Vol C Tables 4.2.6.8 and 6.1.1.4'
    'N' 'N' 0.0311 0.0180
                         'International Tables Vol C Tables 4.2.6.8 and 6.1.1.4'
    'O' 'O' 0.0492 0.0322
                         'International Tables Vol C Tables 4.2.6.8 and 6.1.1.4'
_computing_data_collection     'SMART (Bruker, 2001)'
_computing_cell_refinement     'SAINT (Bruker, 2002)'
_computing_data_reduction     'SAINT (Bruker, 2002)'
_computing_structure_solution     'SHELXS97 (Sheldrick, 2008)'
_computing_structure_refinement     'SHELXL97 (Sheldrick, 2008)'
_computing_molecular_graphics     '<i>Mercury</i> (Macrae <i>et al.</i>, 2008)'
_computing_publication_material     'SHELXL97 (Sheldrick, 2008)'
loop_
    _atom_site_type_symbol
    _atom_site_label
    _atom_site_fract_x
    _atom_site_fract_y
    _atom_site_fract_z
    _atom_site_U_iso_or_equiv
    _atom_site_adp_type
    _atom_site_calc_flag
    _atom_site_refinement_flags
    _atom_site_occupancy
    _atom_site_symmetry_multiplicity
    _atom_site_disorder_assembly
    _atom_site_disorder_group
    C C1 0.3365(2) 0.39618(12) 0.79614(10) 0.0184(3) Uani d . 1 1 . .
    H H1 0.4452 0.3253 0.7747 0.022 Uiso calc R 1 1 . .
    N N2 0.30988(19) 0.50050(10) 0.72762(8) 0.0182(3) Uani d . 1 1 . .
    C C3 0.1528(2) 0.59721(12) 0.74710(9) 0.0169(3) Uani d . 1 1 . .
    C C4 0.0393(2) 0.57044(12) 0.84081(9) 0.0162(3) Uani d . 1 1 . .
    N N5 -0.04137(19) 0.46034(10) 0.83215(8) 0.0167(3) Uani d . 1 1 . .
    C C6 0.1113(2) 0.37223(12) 0.80940(9) 0.0167(3) Uani d . 1 1 . .
    C C7 0.2259(2) 0.54041(12) 0.91838(9) 0.0181(3) Uani d . 1 1 . .
    H H7B 0.2907 0.6099 0.9226 0.022 Uiso calc R 1 1 . .
    H H7A 0.1645 0.5227 0.9809 0.022 Uiso calc R 1 1 . .
    C C8 0.4036(2) 0.43205(13) 0.89272(10) 0.0195(3) Uani d . 1 1 . .
    H H8A 0.4150 0.3651 0.9420 0.023 Uiso calc R 1 1 . .
    H H8B 0.5477 0.4527 0.8881 0.023 Uiso calc R 1 1 . .
    C C9 -0.1499(2) 0.67346(12) 0.86188(10) 0.0170(3) Uani d . 1 1 . .
    C C10 -0.1369(3) 0.74953(13) 0.93157(10) 0.0242(3) Uani d . 1 1 . .
    H H10 -0.0042 0.7384 0.9670 0.029 Uiso calc R 1 1 . .
    C C11 -0.3152(3) 0.84182(13) 0.95039(11) 0.0278(4) Uani d . 1 1 . .
    H H11 -0.3041 0.8920 0.9992 0.033 Uiso calc R 1 1 . .
    C C12 -0.5084(3) 0.86085(13) 0.89838(11) 0.0252(3) Uani d . 1 1 . .
    H H12 -0.6301 0.9239 0.9113 0.030 Uiso calc R 1 1 . .
    C C13 -0.5227(2) 0.78717(13) 0.82731(11) 0.0252(3) Uani d . 1 1 . .
    H H13 -0.6542 0.8000 0.7907 0.030 Uiso calc R 1 1 . .
    C C14 -0.3449(2) 0.69462(12) 0.80964(11) 0.0219(3) Uani d . 1 1 . .
    H H14 -0.3566 0.6445 0.7608 0.026 Uiso calc R 1 1 . .
    C C15 0.0681(2) 0.25323(12) 0.79874(10) 0.0184(3) Uani d . 1 1 . .
    C C16 -0.1056(2) 0.22043(12) 0.84705(10) 0.0200(3) Uani d . 1 1 . .
    H H16 -0.1934 0.2741 0.8872 0.024 Uiso calc R 1 1 . .
    C C17 -0.1512(2) 0.11049(13) 0.83698(11) 0.0256(3) Uani d . 1 1 . .
    H H17 -0.2689 0.0889 0.8705 0.031 Uiso calc R 1 1 . .
    C C18 -0.0242(3) 0.03196(13) 0.77777(12) 0.0282(4) Uani d . 1 1 . .
    H H18 -0.0539 -0.0439 0.7714 0.034 Uiso calc R 1 1 . .
    C C19 0.1452(3) 0.06430(13) 0.72808(11) 0.0273(4) Uani d . 1 1 . .
    H H19 0.2291 0.0116 0.6862 0.033 Uiso calc R 1 1 . .
    C C20 0.1933(2) 0.17386(13) 0.73923(10) 0.0230(3) Uani d . 1 1 . .
    H H20 0.3122 0.1947 0.7061 0.028 Uiso calc R 1 1 . .
    C C21 0.4620(2) 0.49909(13) 0.64896(10) 0.0200(3) Uani d . 1 1 . .
    H H21B 0.6110 0.4935 0.6746 0.024 Uiso calc R 1 1 . .
    H H21A 0.4168 0.5750 0.6086 0.024 Uiso calc R 1 1 . .
    C C22 0.4685(2) 0.39600(12) 0.58928(9) 0.0185(3) Uani d . 1 1 . .
    C C23 0.2800(2) 0.38246(12) 0.54412(10) 0.0200(3) Uani d . 1 1 . .
    H H23 0.1450 0.4391 0.5516 0.024 Uiso calc R 1 1 . .
    C C24 0.2841(2) 0.28809(12) 0.48822(10) 0.0206(3) Uani d . 1 1 . .
    H H24 0.1534 0.2800 0.4584 0.025 Uiso calc R 1 1 . .
    C C25 0.4826(2) 0.20556(12) 0.47653(10) 0.0204(3) Uani d . 1 1 . .
    C C26 0.6727(2) 0.21824(13) 0.52098(10) 0.0215(3) Uani d . 1 1 . .
    H H26 0.8082 0.1624 0.5128 0.026 Uiso calc R 1 1 . .
    C C27 0.6647(2) 0.31205(13) 0.57704(10) 0.0204(3) Uani d . 1 1 . .
    H H27 0.7950 0.3193 0.6076 0.024 Uiso calc R 1 1 . .
    O O28 0.50771(17) 0.10994(9) 0.42322(7) 0.0259(3) Uani d . 1 1 . .
    C C29 0.3127(3) 0.08362(14) 0.38884(12) 0.0289(4) Uani d . 1 1 . .
    H H29B 0.2193 0.0710 0.4424 0.043 Uiso calc R 1 1 . .
    H H29C 0.3514 0.0112 0.3547 0.043 Uiso calc R 1 1 . .
    H H29A 0.2334 0.1506 0.3458 0.043 Uiso calc R 1 1 . .
    O O30 0.10832(16) 0.69324(8) 0.69944(7) 0.0208(2) Uani d . 1 1 . .
loop_
    _atom_site_aniso_label
    _atom_site_aniso_U_11
    _atom_site_aniso_U_22
    _atom_site_aniso_U_33
    _atom_site_aniso_U_12
    _atom_site_aniso_U_13
    _atom_site_aniso_U_23
    C1 0.0169(7) 0.0183(7) 0.0186(7) -0.0017(5) 0.0005(5) -0.0013(5)
    N2 0.0193(6) 0.0193(6) 0.0159(6) -0.0043(5) 0.0026(5) -0.0015(5)
    C3 0.0166(7) 0.0202(7) 0.0155(7) -0.0064(5) -0.0013(5) -0.0041(5)
    C4 0.0177(7) 0.0169(7) 0.0151(7) -0.0060(5) -0.0002(5) -0.0025(5)
    N5 0.0178(6) 0.0171(6) 0.0156(6) -0.0047(5) -0.0003(4) -0.0018(4)
    C6 0.0178(7) 0.0186(7) 0.0126(6) -0.0026(5) -0.0012(5) 0.0002(5)
    C7 0.0174(7) 0.0235(7) 0.0142(7) -0.0069(6) -0.0005(5) -0.0010(5)
    C8 0.0170(8) 0.0245(7) 0.0169(7) -0.0054(6) -0.0006(5) 0.0002(6)
    C9 0.0189(8) 0.0159(7) 0.0171(7) -0.0065(5) 0.0026(5) 0.0001(5)
    C10 0.0262(8) 0.0232(8) 0.0229(8) -0.0042(6) -0.0026(6) -0.0045(6)
    C11 0.0383(10) 0.0211(8) 0.0228(8) -0.0030(6) -0.0013(7) -0.0077(6)
    C12 0.0263(8) 0.0164(7) 0.0304(8) -0.0001(6) 0.0059(6) -0.0030(6)
    C13 0.0192(8) 0.0201(7) 0.0363(9) -0.0044(6) -0.0024(6) -0.0030(6)
    C14 0.0225(8) 0.0173(7) 0.0268(8) -0.0049(6) -0.0013(6) -0.0070(6)
    C15 0.0187(8) 0.0172(7) 0.0177(7) -0.0015(5) -0.0055(5) -0.0004(5)
    C16 0.0176(8) 0.0190(7) 0.0225(7) -0.0023(5) -0.0050(5) -0.0021(6)
    C17 0.0198(8) 0.0238(8) 0.0333(8) -0.0064(6) -0.0054(6) 0.0003(6)
    C18 0.0304(9) 0.0172(7) 0.0365(9) -0.0043(6) -0.0121(7) -0.0033(6)
    C19 0.0312(9) 0.0199(7) 0.0274(8) 0.0024(6) -0.0051(6) -0.0074(6)
    C20 0.0232(8) 0.0208(7) 0.0225(7) -0.0004(6) -0.0017(6) -0.0013(6)
    C21 0.0198(8) 0.0227(7) 0.0189(7) -0.0074(6) 0.0040(5) -0.0034(6)
    C22 0.0214(8) 0.0212(7) 0.0140(7) -0.0074(6) 0.0023(5) 0.0002(5)
    C23 0.0190(8) 0.0207(7) 0.0196(7) -0.0034(6) 0.0018(5) -0.0006(6)
    C24 0.0209(8) 0.0230(7) 0.0193(7) -0.0082(6) -0.0012(6) -0.0005(6)
    C25 0.0268(8) 0.0184(7) 0.0171(7) -0.0075(6) 0.0019(6) -0.0020(5)
    C26 0.0192(8) 0.0205(7) 0.0235(7) -0.0021(6) 0.0019(6) -0.0026(6)
    C27 0.0187(8) 0.0239(7) 0.0192(7) -0.0069(6) -0.0007(5) -0.0008(6)
    O28 0.0269(6) 0.0229(5) 0.0293(6) -0.0059(4) -0.0015(4) -0.0096(4)
    C29 0.0319(9) 0.0225(8) 0.0340(9) -0.0083(7) -0.0084(7) -0.0067(7)
    O30 0.0241(6) 0.0189(5) 0.0191(5) -0.0053(4) 0.0002(4) 0.0013(4)
_geom_special_details
;
All e.s.d.'s (except the e.s.d. in the dihedral angle between two l.s. planes)
are estimated using the full covariance matrix. The cell e.s.d.'s are taken
into account individually in the estimation of e.s.d.'s in distances, angles
and torsion angles; correlations between e.s.d.'s in cell parameters are only
used when they are defined by crystal symmetry. An approximate (isotropic)
treatment of cell e.s.d.'s is used for estimating e.s.d.'s involving l.s.
planes.
;
loop_
    _geom_bond_atom_site_label_1
    _geom_bond_atom_site_label_2
    _geom_bond_site_symmetry_2
    _geom_bond_distance
    _geom_bond_publ_flag
    C1 N2 . 1.4641(18) ?
    C1 C6 . 1.5129(19) ?
    C1 C8 . 1.5460(18) ?
    C1 H1 . 1.0000 ?
    N2 C3 . 1.3485(18) ?
    N2 C21 . 1.4633(17) ?
    C3 O30 . 1.2252(17) ?
    C3 C4 . 1.5489(19) ?
    C4 N5 . 1.4922(17) ?
    C4 C9 . 1.5149(19) ?
    C4 C7 . 1.5641(18) ?
    N5 C6 . 1.2820(18) ?
    C6 C15 . 1.4843(19) ?
    C7 C8 . 1.5322(19) ?
    C7 H7B . 0.9900 ?
    C7 H7A . 0.9900 ?
    C8 H8A . 0.9900 ?
    C8 H8B . 0.9900 ?
    C9 C10 . 1.387(2) ?
    C9 C14 . 1.391(2) ?
    C10 C11 . 1.391(2) ?
    C10 H10 . 0.9500 ?
    C11 C12 . 1.382(2) ?
    C11 H11 . 0.9500 ?
    C12 C13 . 1.384(2) ?
    C12 H12 . 0.9500 ?
    C13 C14 . 1.387(2) ?
    C13 H13 . 0.9500 ?
    C14 H14 . 0.9500 ?
    C15 C20 . 1.394(2) ?
    C15 C16 . 1.398(2) ?
    C16 C17 . 1.386(2) ?
    C16 H16 . 0.9500 ?
    C17 C18 . 1.390(2) ?
    C17 H17 . 0.9500 ?
    C18 C19 . 1.383(2) ?
    C18 H18 . 0.9500 ?
    C19 C20 . 1.392(2) ?
    C19 H19 . 0.9500 ?
    C20 H20 . 0.9500 ?
    C21 C22 . 1.5070(19) ?
    C21 H21B . 0.9900 ?
    C21 H21A . 0.9900 ?
    C22 C23 . 1.393(2) ?
    C22 C27 . 1.394(2) ?
    C23 C24 . 1.393(2) ?
    C23 H23 . 0.9500 ?
    C24 C25 . 1.395(2) ?
    C24 H24 . 0.9500 ?
    C25 O28 . 1.3653(17) ?
    C25 C26 . 1.393(2) ?
    C26 C27 . 1.385(2) ?
    C26 H26 . 0.9500 ?
    C27 H27 . 0.9500 ?
    O28 C29 . 1.4250(18) ?
    C29 H29B . 0.9800 ?
    C29 H29C . 0.9800 ?
    C29 H29A . 0.9800 ?
loop_
    _geom_angle_atom_site_label_1
    _geom_angle_atom_site_label_2
    _geom_angle_atom_site_label_3
    _geom_angle_site_symmetry_1
    _geom_angle_site_symmetry_3
    _geom_angle
    _geom_angle_publ_flag
    N2 C1 C6 . . 106.68(11) ?
    N2 C1 C8 . . 107.79(11) ?
    C6 C1 C8 . . 106.12(11) ?
    N2 C1 H1 . . 112.0 ?
    C6 C1 H1 . . 112.0 ?
    C8 C1 H1 . . 112.0 ?
    C3 N2 C21 . . 123.95(12) ?
    C3 N2 C1 . . 115.85(11) ?
    C21 N2 C1 . . 119.96(11) ?
    O30 C3 N2 . . 125.58(12) ?
    O30 C3 C4 . . 124.51(12) ?
    N2 C3 C4 . . 109.89(11) ?
    N5 C4 C9 . . 110.11(11) ?
    N5 C4 C3 . . 108.07(10) ?
    C9 C4 C3 . . 111.77(11) ?
    N5 C4 C7 . . 107.65(10) ?
    C9 C4 C7 . . 113.68(11) ?
    C3 C4 C7 . . 105.25(11) ?
    C6 N5 C4 . . 112.30(11) ?
    N5 C6 C15 . . 121.31(12) ?
    N5 C6 C1 . . 116.26(12) ?
    C15 C6 C1 . . 122.43(12) ?
    C8 C7 C4 . . 109.57(11) ?
    C8 C7 H7B . . 109.8 ?
    C4 C7 H7B . . 109.8 ?
    C8 C7 H7A . . 109.8 ?
    C4 C7 H7A . . 109.8 ?
    H7B C7 H7A . . 108.2 ?
    C7 C8 C1 . . 107.33(11) ?
    C7 C8 H8A . . 110.2 ?
    C1 C8 H8A . . 110.2 ?
    C7 C8 H8B . . 110.2 ?
    C1 C8 H8B . . 110.2 ?
    H8A C8 H8B . . 108.5 ?
    C10 C9 C14 . . 117.80(13) ?
    C10 C9 C4 . . 122.53(13) ?
    C14 C9 C4 . . 119.66(12) ?
    C9 C10 C11 . . 121.05(14) ?
    C9 C10 H10 . . 119.5 ?
    C11 C10 H10 . . 119.5 ?
    C12 C11 C10 . . 120.35(14) ?
    C12 C11 H11 . . 119.8 ?
    C10 C11 H11 . . 119.8 ?
    C11 C12 C13 . . 119.34(14) ?
    C11 C12 H12 . . 120.3 ?
    C13 C12 H12 . . 120.3 ?
    C12 C13 C14 . . 119.95(14) ?
    C12 C13 H13 . . 120.0 ?
    C14 C13 H13 . . 120.0 ?
    C13 C14 C9 . . 121.49(13) ?
    C13 C14 H14 . . 119.3 ?
    C9 C14 H14 . . 119.3 ?
    C20 C15 C16 . . 118.74(13) ?
    C20 C15 C6 . . 121.48(13) ?
    C16 C15 C6 . . 119.75(12) ?
    C17 C16 C15 . . 120.75(14) ?
    C17 C16 H16 . . 119.6 ?
    C15 C16 H16 . . 119.6 ?
    C16 C17 C18 . . 119.89(15) ?
    C16 C17 H17 . . 120.1 ?
    C18 C17 H17 . . 120.1 ?
    C19 C18 C17 . . 119.93(14) ?
    C19 C18 H18 . . 120.0 ?
    C17 C18 H18 . . 120.0 ?
    C18 C19 C20 . . 120.23(14) ?
    C18 C19 H19 . . 119.9 ?
    C20 C19 H19 . . 119.9 ?
    C19 C20 C15 . . 120.42(15) ?
    C19 C20 H20 . . 119.8 ?
    C15 C20 H20 . . 119.8 ?
    N2 C21 C22 . . 112.07(11) ?
    N2 C21 H21B . . 109.2 ?
    C22 C21 H21B . . 109.2 ?
    N2 C21 H21A . . 109.2 ?
    C22 C21 H21A . . 109.2 ?
    H21B C21 H21A . . 107.9 ?
    C23 C22 C27 . . 118.15(13) ?
    C23 C22 C21 . . 121.17(12) ?
    C27 C22 C21 . . 120.68(12) ?
    C24 C23 C22 . . 121.73(13) ?
    C24 C23 H23 . . 119.1 ?
    C22 C23 H23 . . 119.1 ?
    C23 C24 C25 . . 119.11(13) ?
    C23 C24 H24 . . 120.4 ?
    C25 C24 H24 . . 120.4 ?
    O28 C25 C26 . . 115.66(13) ?
    O28 C25 C24 . . 124.54(13) ?
    C26 C25 C24 . . 119.80(13) ?
    C27 C26 C25 . . 120.19(13) ?
    C27 C26 H26 . . 119.9 ?
    C25 C26 H26 . . 119.9 ?
    C26 C27 C22 . . 121.01(13) ?
    C26 C27 H27 . . 119.5 ?
    C22 C27 H27 . . 119.5 ?
    C25 O28 C29 . . 117.06(11) ?
    O28 C29 H29B . . 109.5 ?
    O28 C29 H29C . . 109.5 ?
    H29B C29 H29C . . 109.5 ?
    O28 C29 H29A . . 109.5 ?
    H29B C29 H29A . . 109.5 ?
    H29C C29 H29A . . 109.5 ?
loop_
    _geom_torsion_atom_site_label_1
    _geom_torsion_atom_site_label_2
    _geom_torsion_atom_site_label_3
    _geom_torsion_atom_site_label_4
    _geom_torsion_site_symmetry_1
    _geom_torsion_site_symmetry_2
    _geom_torsion_site_symmetry_3
    _geom_torsion_site_symmetry_4
    _geom_torsion
    _geom_torsion_publ_flag
    C6 C1 N2 C3 . . . . 51.84(15) ?
    C8 C1 N2 C3 . . . . -61.78(15) ?
    C6 C1 N2 C21 . . . . -133.60(12) ?
    C8 C1 N2 C21 . . . . 112.78(13) ?
    C21 N2 C3 O30 . . . . 4.4(2) ?
    C1 N2 C3 O30 . . . . 178.72(12) ?
    C21 N2 C3 C4 . . . . -174.13(11) ?
    C1 N2 C3 C4 . . . . 0.19(16) ?
    O30 C3 C4 N5 . . . . 126.98(13) ?
    N2 C3 C4 N5 . . . . -54.46(14) ?
    O30 C3 C4 C9 . . . . 5.66(18) ?
    N2 C3 C4 C9 . . . . -175.79(11) ?
    O30 C3 C4 C7 . . . . -118.21(14) ?
    N2 C3 C4 C7 . . . . 60.35(13) ?
    C9 C4 N5 C6 . . . . 176.59(11) ?
    C3 C4 N5 C6 . . . . 54.24(14) ?
    C7 C4 N5 C6 . . . . -58.98(14) ?
    C4 N5 C6 C15 . . . . 178.84(11) ?
    C4 N5 C6 C1 . . . . -0.01(16) ?
    N2 C1 C6 N5 . . . . -53.75(15) ?
    C8 C1 C6 N5 . . . . 61.00(15) ?
    N2 C1 C6 C15 . . . . 127.41(13) ?
    C8 C1 C6 C15 . . . . -117.83(13) ?
    N5 C4 C7 C8 . . . . 55.29(14) ?
    C9 C4 C7 C8 . . . . 177.54(11) ?
    C3 C4 C7 C8 . . . . -59.81(13) ?
    C4 C7 C8 C1 . . . . 2.67(14) ?
    N2 C1 C8 C7 . . . . 56.69(14) ?
    C6 C1 C8 C7 . . . . -57.31(13) ?
    N5 C4 C9 C10 . . . . 134.06(13) ?
    C3 C4 C9 C10 . . . . -105.81(15) ?
    C7 C4 C9 C10 . . . . 13.18(18) ?
    N5 C4 C9 C14 . . . . -46.41(16) ?
    C3 C4 C9 C14 . . . . 73.72(15) ?
    C7 C4 C9 C14 . . . . -167.29(12) ?
    C14 C9 C10 C11 . . . . 1.8(2) ?
    C4 C9 C10 C11 . . . . -178.69(13) ?
    C9 C10 C11 C12 . . . . -1.2(2) ?
    C10 C11 C12 C13 . . . . 0.0(2) ?
    C11 C12 C13 C14 . . . . 0.7(2) ?
    C12 C13 C14 C9 . . . . -0.1(2) ?
    C10 C9 C14 C13 . . . . -1.1(2) ?
    C4 C9 C14 C13 . . . . 179.33(13) ?
    N5 C6 C15 C20 . . . . 153.12(13) ?
    C1 C6 C15 C20 . . . . -28.10(19) ?
    N5 C6 C15 C16 . . . . -25.04(19) ?
    C1 C6 C15 C16 . . . . 153.74(13) ?
    C20 C15 C16 C17 . . . . 0.8(2) ?
    C6 C15 C16 C17 . . . . 178.97(13) ?
    C15 C16 C17 C18 . . . . -0.4(2) ?
    C16 C17 C18 C19 . . . . -0.9(2) ?
    C17 C18 C19 C20 . . . . 1.9(2) ?
    C18 C19 C20 C15 . . . . -1.5(2) ?
    C16 C15 C20 C19 . . . . 0.2(2) ?
    C6 C15 C20 C19 . . . . -177.95(13) ?
    C3 N2 C21 C22 . . . . -129.16(13) ?
    C1 N2 C21 C22 . . . . 56.75(16) ?
    N2 C21 C22 C23 . . . . 59.17(17) ?
    N2 C21 C22 C27 . . . . -121.48(14) ?
    C27 C22 C23 C24 . . . . 0.2(2) ?
    C21 C22 C23 C24 . . . . 179.53(12) ?
    C22 C23 C24 C25 . . . . -0.5(2) ?
    C23 C24 C25 O28 . . . . -179.64(13) ?
    C23 C24 C25 C26 . . . . 0.3(2) ?
    O28 C25 C26 C27 . . . . -179.72(12) ?
    C24 C25 C26 C27 . . . . 0.3(2) ?
    C25 C26 C27 C22 . . . . -0.7(2) ?
    C23 C22 C27 C26 . . . . 0.5(2) ?
    C21 C22 C27 C26 . . . . -178.88(13) ?
    C26 C25 O28 C29 . . . . 170.61(13) ?
    C24 C25 O28 C29 . . . . -9.5(2) ?
loop_
    _geom_hbond_atom_site_label_D
    _geom_hbond_atom_site_label_H
    _geom_hbond_atom_site_label_A
    _geom_hbond_site_symmetry_A
    _geom_hbond_distance_DH
    _geom_hbond_distance_HA
    _geom_hbond_distance_DA
    _geom_hbond_angle_DHA
    C19 H19 O28 2_656 0.95 2.51 3.457(2) 172
    C13 H13 O30 1_455 0.95 2.56 3.368(2) 143
    C29 H29A O30 2_566 0.98 2.50 3.383(2) 150
    C8 H8A Cg2 2_567 0.99 2.96 3.906(2) 159
    C21 H21A Cg1 2_666 0.99 2.56 3.411(2) 144
data_global
_journal_data_validation_number     ?
_journal_date_recd_electronic     2011-03-29
_journal_date_accepted     2011-03-31
_journal_name_full     'Acta Crystallographica, Section E'
_journal_year     2011
_journal_volume     67
_journal_issue      5
_journal_page_first     o1070
_journal_page_last     o1071
_journal_paper_category     QO
_journal_coeditor_code     HG5019
_publ_contact_author_name     'Liliana Dobrza\'nska'
_publ_contact_author_address
;
 Molecular Design & Synthesis,
 Department of Chemistry,
 Katholieke Universiteit Leuven,
 Celestijnenlaan 200F -- box 2404
 B-3001 Leuven
 Belgium
;
_publ_contact_author_email     lianger@chem.kuleuven.be
_publ_contact_author_fax     '+32 21 808 3849'
_publ_contact_author_phone     '+32 21 808 3339'
_publ_section_title
;
2-(4-Methoxybenzyl)-4,6-diphenyl-2,5-diazabicyclo[2.2.2]oct-5-en-3-one
;
loop_
    _publ_author_name
    _publ_author_address
    'Alen, Jo'
;
 Molecular Design & Synthesis,
 Department of Chemistry,
 Katholieke Universiteit Leuven,
 Celestijnenlaan 200F -- box 2404
 B-3001 Leuven
 Belgium
;
    'Dobrza\'nska, Liliana'
;
 Molecular Design & Synthesis,
 Department of Chemistry,
 Katholieke Universiteit Leuven,
 Celestijnenlaan 200F -- box 2404
 B-3001 Leuven
 Belgium
;
    'Van Meervelt, Luc'
;
 Biomolecular Architecture,
 Department of Chemistry,
 Katholieke Universiteit Leuven,
 Celestijnenlaan 200F -- box 2404
 B-3001 Leuven
 Belgium
;
    'De Borggraeve, Wim M.'
;
 Molecular Design & Synthesis,
 Department of Chemistry,
 Katholieke Universiteit Leuven,
 Celestijnenlaan 200F -- box 2404
 B-3001 Leuven
 Belgium
;
