# Supplementary material for: 2-(4-Meth­oxy­benz­yl)-4,6-diphenyl-2,5-diaza­bicyclo­[2.2.2]oct-5-en-3-one
Source: Acta Crystallogr Sect E Struct Rep Online. 2011 Apr 7;67(Pt 5):o1070–1. doi: 10.1107/S1600536811012165 (PMC3089292; doi:10.1107/S1600536811012165)
Supplement: Supplementary file 2 [file e-67-o1070-Isup2.hkl]

# 
# h,k,l, Fc-squared, Fo-squared, sigma(Fo-squared) and status flag 
# 
data_I
_shelx_title ' ld003am in P-1' 
_shelx_refln_list_code          4 
_shelx_F_calc_maximum      157.90 
_exptl_crystal_F_000       420.00 
_reflns_d_resolution_high  0.8286 
 
loop_ 
 _symmetry_equiv_pos_as_xyz 
 'x, y, z' 
 '-x, -y, -z' 
 
_cell_length_a     6.2770 
_cell_length_b    11.5684 
_cell_length_c    14.1443 
_cell_angle_alpha  85.497 
_cell_angle_beta   89.900 
_cell_angle_gamma  76.144 
 
_shelx_F_squared_multiplier     1.000 
 
loop_ 
 _refln_index_h 
 _refln_index_k 
 _refln_index_l 
 _refln_F_squared_calc 
 _refln_F_squared_meas 
 _refln_F_squared_sigma 
 _refln_observed_status 
   1   0   0      144.97      121.34      2.64 o 
   2   0   0       44.68       49.65      2.17 o 
   3   0   0      158.72      150.18      4.86 o 
   4   0   0       12.09       15.88      5.01 o 
   5   0   0      977.42     1027.07     19.89 o 
   6   0   0      476.88      495.13     18.74 o 
  -6   1   0       22.32       29.51      5.15 o 
  -5   1   0        5.31        1.20      1.69 o 
  -4   1   0       53.92       65.55      4.09 o 
  -3   1   0      544.00      614.20     15.93 o 
  -2   1   0       66.69       62.77      2.47 o 
  -1   1   0      996.83      939.43     13.33 o 
   0   1   0     3023.80     2640.18     90.44 o 
   1   1   0     1320.55     1231.74     32.27 o 
   2   1   0      285.84      301.81      6.35 o 
   3   1   0       43.15       48.59      2.65 o 
   4   1   0       38.46       21.47     23.81 o 
   5   1   0        0.01       -0.73      1.79 o 
   6   1   0      100.46       89.43      5.25 o 
  -6   2   0       49.85       55.52      6.27 o 
  -5   2   0      262.89      261.56      9.05 o 
  -4   2   0      354.50      333.80      9.42 o 
  -3   2   0        4.17        1.17      0.93 o 
  -2   2   0      741.94      804.60     10.73 o 
  -1   2   0        6.79        7.83      0.86 o 
   0   2   0      243.61      257.24      4.60 o 
   1   2   0       14.10       13.81      1.35 o 
   2   2   0       95.70      107.38      4.43 o 
   3   2   0      658.22      706.46     21.87 o 
   4   2   0      129.64      147.29      7.63 o 
   5   2   0      293.27      318.72      7.55 o 
   6   2   0      153.87      143.07      6.46 o 
   7   2   0        2.20       -0.25      2.33 o 
  -6   3   0      189.42      212.12      7.34 o 
  -5   3   0       54.03       51.54      6.17 o 
  -4   3   0      254.26      229.58     20.61 o 
  -3   3   0      138.71      139.98      7.45 o 
  -2   3   0     1659.21     1864.06     25.90 o 
  -1   3   0     2096.99     2114.01     47.63 o 
   0   3   0      460.25      433.81      9.15 o 
   1   3   0      838.05      792.16     11.84 o 
   2   3   0      287.26      324.69     12.68 o 
   3   3   0      211.14      252.20      9.23 o 
   4   3   0      857.44      888.77     22.83 o 
   5   3   0       94.91       93.76      4.46 o 
   6   3   0       47.73       42.34      3.03 o 
   7   3   0      159.23      169.76      7.96 o 
  -6   4   0       50.39       46.34      3.54 o 
  -5   4   0        6.60        5.82      2.34 o 
  -4   4   0       43.85       45.62      3.06 o 
  -3   4   0      168.21      185.38      4.18 o 
  -2   4   0      264.15      306.98      7.30 o 
  -1   4   0     1231.79     1321.01     25.25 o 
   0   4   0        4.65        2.18      0.55 o 
   1   4   0       73.81       70.55      2.45 o 
   2   4   0       30.59       38.61      5.87 o 
   3   4   0      410.52      432.48     13.25 o 
   4   4   0       33.13       37.37      2.54 o 
   5   4   0        2.54        3.85      1.44 o 
   6   4   0       64.82       60.09      4.92 o 
   7   4   0       44.69       37.55      3.19 o 
  -6   5   0       47.88       49.76      4.58 o 
  -5   5   0        0.02        0.76      1.84 o 
  -4   5   0        7.46        6.39      1.94 o 
  -3   5   0       10.56        9.39      1.35 o 
  -2   5   0       66.37       74.69      3.69 o 
  -1   5   0       99.74      131.28      4.36 o 
   0   5   0      128.00      122.87      3.84 o 
   1   5   0      210.90      203.16      5.20 o 
   2   5   0      172.27      197.88      5.56 o 
   3   5   0       24.71       25.80      3.55 o 
   4   5   0      127.84      130.64      3.93 o 
   5   5   0      226.39      214.56      6.29 o 
   6   5   0        8.11        9.07      1.87 o 
   7   5   0       12.11        9.75      1.93 o 
  -5   6   0       23.17       22.28      2.84 o 
  -4   6   0        1.60        2.21      1.63 o 
  -3   6   0       47.98       43.08      2.51 o 
  -2   6   0       27.57       22.74      1.73 o 
  -1   6   0        9.41        6.40      1.40 o 
   0   6   0       86.08       84.96      3.04 o 
   1   6   0      487.74      579.36     11.08 o 
   2   6   0      820.01      870.46     16.08 o 
   3   6   0        5.87        5.38      2.22 o 
   4   6   0       50.28       54.06      2.43 o 
   5   6   0       22.14       21.99      2.43 o 
   6   6   0       10.39        9.76      1.86 o 
   7   6   0       14.89       15.13      2.00 o 
  -5   7   0        0.94        0.79      1.43 o 
  -4   7   0      160.44      172.74      6.08 o 
  -3   7   0        0.07        0.96      1.22 o 
  -2   7   0        2.50        1.78      1.02 o 
  -1   7   0        0.97        1.34      0.88 o 
   0   7   0        7.02        4.39      1.67 o 
   1   7   0      252.71      264.89      7.28 o 
   2   7   0        2.22        0.87      1.03 o 
   3   7   0      221.98      206.57      4.30 o 
   4   7   0      398.54      368.13      6.30 o 
   5   7   0      691.14      684.70     12.36 o 
   6   7   0        0.64       -0.90      1.19 o 
   7   7   0        4.48        5.08      1.54 o 
  -4   8   0       97.55       84.89      3.96 o 
  -3   8   0       56.70       48.13      2.96 o 
  -2   8   0        9.81        5.21      1.97 o 
  -1   8   0       59.52       58.52      2.35 o 
   0   8   0        9.40        8.76      1.36 o 
   1   8   0      657.03      694.93      9.89 o 
   2   8   0      245.79      246.41      5.44 o 
   3   8   0       32.83       32.09      2.04 o 
   4   8   0        4.09        3.01      1.36 o 
   5   8   0      269.09      253.06      6.85 o 
   6   8   0        0.52        0.22      1.28 o 
   7   8   0        0.01        0.61      1.18 o 
  -4   9   0       13.20       17.91      1.97 o 
  -3   9   0        0.81        0.55      1.47 o 
  -2   9   0      583.27      609.62     10.61 o 
  -1   9   0        2.34        3.01      1.37 o 
   0   9   0        0.23        0.97      1.03 o 
   1   9   0        0.58       -0.85      1.10 o 
   2   9   0        7.41        5.15      1.39 o 
   3   9   0      287.51      285.71      8.94 o 
   4   9   0       27.64       27.78      2.20 o 
   5   9   0       69.36       69.20      2.99 o 
   6   9   0       36.35       44.07      2.63 o 
  -3  10   0       11.41       12.31      1.88 o 
  -2  10   0       51.10       47.72      2.86 o 
  -1  10   0     1132.94     1201.67     25.19 o 
   0  10   0      301.16      308.66      6.80 o 
   1  10   0       16.03       18.11      2.22 o 
   2  10   0        1.23        0.49      1.38 o 
   3  10   0        0.11       -1.06      1.57 o 
   4  10   0      107.40      105.26      5.51 o 
   5  10   0      304.09      297.85      9.56 o 
   6  10   0       14.59       14.15      2.30 o 
  -3  11   0       33.89       39.00      3.68 o 
  -2  11   0      253.99      250.75     11.37 o 
  -1  11   0        4.77        3.01      1.61 o 
   0  11   0      188.29      201.81      6.09 o 
   1  11   0      340.60      334.36      8.04 o 
   2  11   0       48.24       38.29      2.95 o 
   3  11   0      128.19      118.33      5.61 o 
   4  11   0        8.44        7.02      2.11 o 
   5  11   0        2.12        3.03      1.70 o 
  -2  12   0       11.39        9.86      2.72 o 
  -1  12   0        4.94        5.58      1.89 o 
   0  12   0       22.69       29.34      3.12 o 
   1  12   0        1.72        2.04      1.71 o 
   2  12   0       84.00       74.39      4.38 o 
   3  12   0        1.38        0.17      1.52 o 
   4  12   0       68.76       70.05      3.90 o 
   0  13   0       73.97       67.76      5.63 o 
   1  13   0        1.74        0.18      1.43 o 
   2  13   0      126.03      118.37      4.88 o 
   3  13   0        9.48        9.26      1.85 o 
   4  13   0       68.74       78.47      4.46 o 
  -4 -13   1        0.18        0.72      1.27 o 
  -3 -13   1       76.36       76.20      3.77 o 
  -2 -13   1      183.62      192.49      6.13 o 
  -1 -13   1        0.11        1.22      1.68 o 
   0 -13   1        1.18        1.60      2.24 o 
  -4 -12   1       28.46       23.66      2.59 o 
  -3 -12   1        0.05        0.94      1.54 o 
  -2 -12   1        2.76        1.02      1.76 o 
  -1 -12   1       11.14        8.56      2.13 o 
   0 -12   1        0.01        0.63      1.55 o 
   1 -12   1       23.95       28.34      2.80 o 
  -5 -11   1       77.28       81.55      3.98 o 
  -4 -11   1       16.57       15.25      2.50 o 
  -3 -11   1        7.08        4.22      2.53 o 
  -2 -11   1        6.82        3.41      1.54 o 
  -1 -11   1       17.85       19.79      2.31 o 
   0 -11   1        0.95       -0.04      1.30 o 
   1 -11   1      126.02      113.42      4.67 o 
   2 -11   1        6.92       10.20      1.92 o 
  -6 -10   1       69.57       68.07      2.80 o 
  -5 -10   1       40.16       37.69      2.54 o 
  -4 -10   1      120.59      124.42      5.77 o 
  -3 -10   1       15.56       19.60      2.91 o 
  -2 -10   1       53.82       46.23      3.13 o 
  -1 -10   1        6.17        6.11      1.69 o 
   0 -10   1      182.89      177.03      5.00 o 
   1 -10   1      543.78      557.27      8.46 o 
   2 -10   1       66.78       72.98      3.40 o 
   3 -10   1       76.99       69.77      4.24 o 
  -6  -9   1       68.09       60.83      2.99 o 
  -5  -9   1       13.32        7.05      2.88 o 
  -4  -9   1       17.71       22.47      2.07 o 
  -3  -9   1       52.08       49.79      4.59 o 
  -2  -9   1       29.65       30.36      3.06 o 
  -1  -9   1       91.23       93.94      3.74 o 
   0  -9   1       49.19       43.47      2.78 o 
   1  -9   1      616.97      646.11      9.31 o 
   2  -9   1      209.39      221.93      5.92 o 
   3  -9   1      131.94      138.96      5.19 o 
   4  -9   1        8.42        9.60      1.72 o 
  -7  -8   1        4.87        3.66      1.72 o 
  -6  -8   1        1.48        1.73      1.26 o 
  -5  -8   1       61.87       59.50      3.45 o 
  -4  -8   1      834.70      870.60     12.78 o 
  -3  -8   1       13.50       12.74      1.70 o 
  -2  -8   1       48.99       51.76      2.87 o 
  -1  -8   1      174.59      162.04      4.26 o 
   0  -8   1        2.09        1.54      1.11 o 
   1  -8   1      553.70      546.49      7.66 o 
   2  -8   1      142.34      136.41      4.59 o 
   3  -8   1        1.60        2.02      1.45 o 
   4  -8   1       10.27        7.63      1.86 o 
  -7  -7   1        2.21        3.04      2.09 o 
  -6  -7   1        2.04        2.82      1.55 o 
  -5  -7   1       32.83       28.14      2.62 o 
  -4  -7   1       80.03       86.92      3.30 o 
  -3  -7   1        7.88        7.74      1.28 o 
  -2  -7   1        9.20       11.49      1.86 o 
  -1  -7   1      266.97      273.28      7.93 o 
   0  -7   1      384.24      398.03      9.26 o 
   1  -7   1       78.27       82.09      2.67 o 
   2  -7   1        1.98        2.67      1.13 o 
   3  -7   1       43.43       43.55      3.66 o 
   4  -7   1        6.64        8.76      2.01 o 
   5  -7   1      108.60      104.23      3.91 o 
  -7  -6   1       23.58       28.15      2.62 o 
  -6  -6   1       45.43       49.28      3.17 o 
  -5  -6   1        3.06        2.55      1.41 o 
  -4  -6   1      131.70      128.59      5.87 o 
  -3  -6   1      320.50      317.84     12.36 o 
  -2  -6   1       90.60       78.16      4.78 o 
  -1  -6   1      372.10      397.15      8.64 o 
   0  -6   1      598.60      645.17     10.29 o 
   1  -6   1      263.17      284.11      7.46 o 
   2  -6   1       13.35       13.87      2.02 o 
   3  -6   1      167.04      150.36      4.69 o 
   4  -6   1       82.75       73.94      6.81 o 
   5  -6   1        7.01        7.22      1.87 o 
  -7  -5   1       17.23       15.81      1.85 o 
  -6  -5   1       12.97       18.19      2.25 o 
  -5  -5   1       66.67       73.22      3.81 o 
  -4  -5   1       84.71       69.80      3.31 o 
  -3  -5   1        1.61        5.38      2.04 o 
  -2  -5   1        4.26        4.07      1.04 o 
  -1  -5   1      306.20      310.29      5.59 o 
   0  -5   1       23.72       24.99      1.58 o 
   1  -5   1       20.66       13.83      1.39 o 
   2  -5   1      314.82      310.70     10.34 o 
   3  -5   1        4.14        1.78      1.01 o 
   4  -5   1       55.37       50.23      3.59 o 
   5  -5   1      123.50      121.41      6.07 o 
  -7  -4   1       77.96       87.41      3.43 o 
  -6  -4   1       30.74       22.04      2.37 o 
  -5  -4   1      141.40      140.52      4.78 o 
  -4  -4   1        0.30        0.58      1.03 o 
  -3  -4   1       20.31       25.73      3.22 o 
  -2  -4   1       42.68       66.40      4.88 o 
  -1  -4   1      150.12      140.89      3.82 o 
   0  -4   1      380.19      367.51      7.09 o 
   1  -4   1       44.09       49.40      2.27 o 
   2  -4   1       72.11       75.39      3.45 o 
   3  -4   1        4.65        2.15      1.00 o 
   4  -4   1       70.04       65.41      3.91 o 
   5  -4   1       29.28       27.86      3.61 o 
   6  -4   1       41.42       43.49      4.64 o 
  -7  -3   1      124.87      144.94      5.68 o 
  -6  -3   1       22.85       20.95      2.36 o 
  -5  -3   1        3.07        2.54      1.44 o 
  -4  -3   1       75.51       67.50      3.88 o 
  -3  -3   1      578.12      575.64     15.45 o 
  -2  -3   1       44.77       38.93      3.00 o 
  -1  -3   1     1434.04     1399.12     35.28 o 
   0  -3   1     1599.48     1707.78     23.84 o 
   1  -3   1     1308.29     1279.93     17.04 o 
   2  -3   1      588.78      602.87      9.15 o 
   3  -3   1       55.15       45.70      3.47 o 
   4  -3   1        6.94        6.98      1.70 o 
   5  -3   1        5.39        3.01      2.41 o 
  -7  -2   1      142.62      162.00      5.82 o 
  -6  -2   1       25.36       26.24      3.31 o 
  -5  -2   1       36.49       27.77      2.39 o 
  -3  -2   1     2958.66     3120.60     55.89 o 
  -2  -2   1     1066.40     1079.61     15.99 o 
  -1  -2   1     7463.12     6991.73    178.51 o 
   0  -2   1       45.16       47.44      1.70 o 
   1  -2   1     1041.82     1014.87     15.10 o 
   2  -2   1      139.25      152.93      3.62 o 
   3  -2   1       32.98       39.03      2.57 o 
   4  -2   1      362.29      367.89      8.32 o 
   5  -2   1       26.32       24.42      3.46 o 
  -7  -1   1       51.29       56.89      3.61 o 
  -6  -1   1        9.70        5.49      2.31 o 
  -5  -1   1       18.00       17.00      2.62 o 
  -4  -1   1       22.49       38.13      6.84 o 
  -3  -1   1      143.50      132.17      4.43 o 
  -2  -1   1        2.44        1.01      0.60 o 
  -1  -1   1       54.32       55.08      1.71 o 
   0  -1   1      154.94      136.32      2.64 o 
   1  -1   1     3815.73     3590.27     79.79 o 
   2  -1   1       54.35       50.24      3.91 o 
   3  -1   1       18.05       11.64      3.54 o 
   4  -1   1        4.10        2.63      1.69 o 
   5  -1   1      736.43      754.04     24.64 o 
  -7   0   1        1.76        4.64      3.16 o 
  -6   0   1        4.22        3.08      2.13 o 
  -5   0   1       56.32       51.65      3.86 o 
  -4   0   1       39.71       45.20      7.64 o 
  -3   0   1      203.07      200.73      7.53 o 
  -2   0   1        1.09        0.67      0.55 o 
  -1   0   1      675.02      639.81      9.42 o 
   0   0   1        6.89        2.89      0.31 o 
   1   0   1     8204.79     8136.87    102.60 o 
   2   0   1      262.80      249.81      5.53 o 
   3   0   1       91.48       80.37      2.71 o 
   4   0   1      624.24      543.72     25.60 o 
   5   0   1      449.41      406.87     22.07 o 
  -6   1   1       59.76       38.48     33.28 o 
  -5   1   1      263.47      259.92      7.12 o 
  -4   1   1      101.43       99.79      3.48 o 
  -3   1   1      511.76      589.99     15.43 o 
  -2   1   1      434.90      445.36     12.36 o 
  -1   1   1     3761.14     3389.85     44.18 o 
   0   1   1      256.23      256.17      6.33 o 
   1   1   1     1564.19     1465.38     19.74 o 
   2   1   1        0.00        0.05      0.46 o 
   3   1   1       96.80       91.30      3.55 o 
   5   1   1      189.59      186.14      6.72 o 
   6   1   1        3.49        9.47      3.57 o 
  -6   2   1       51.48       37.60     17.36 o 
  -5   2   1     1211.86     1289.08     24.69 o 
  -4   2   1        5.19        4.46      1.39 o 
  -3   2   1       20.42       14.95      2.60 o 
  -2   2   1      291.41      299.68      9.20 o 
  -1   2   1      554.31      557.34     12.04 o 
   0   2   1      156.92      162.15      4.16 o 
   1   2   1     7844.69     7279.60    190.04 o 
   2   2   1     1840.77     1832.47     25.53 o 
   3   2   1       80.18       90.99      5.96 o 
   4   2   1      358.09      382.23     12.99 o 
   5   2   1       85.70       95.39      4.30 o 
   6   2   1       47.57       51.31      5.70 o 
   7   2   1        3.61        3.13      2.75 o 
  -6   3   1       82.64       88.28     10.21 o 
  -5   3   1       29.40       28.22      3.50 o 
  -4   3   1      461.12      441.66      9.70 o 
  -3   3   1      328.39      372.13     12.68 o 
  -2   3   1      276.51      292.00     10.63 o 
  -1   3   1      475.41      455.89     15.43 o 
   0   3   1        4.49        3.25      0.97 o 
   1   3   1       23.88       24.30      1.19 o 
   2   3   1     3336.61     3411.55     62.83 o 
   3   3   1       14.12       16.06      2.53 o 
   4   3   1        2.66        3.40      2.10 o 
   5   3   1        0.08       -0.07      1.27 o 
   6   3   1       14.25       15.06      2.52 o 
   7   3   1        0.02        2.04      2.42 o 
  -6   4   1        2.87        1.28      1.87 o 
  -5   4   1       19.92       16.02      2.96 o 
  -4   4   1      115.55      113.33      4.25 o 
  -3   4   1       14.31       13.41      1.37 o 
  -2   4   1     1141.87     1325.33     20.36 o 
  -1   4   1      168.48      173.07      4.63 o 
   0   4   1      119.99      129.46      3.05 o 
   1   4   1       84.30       80.49      2.18 o 
   2   4   1      216.51      215.84      5.26 o 
   3   4   1     1416.32     1479.58     40.47 o 
   4   4   1      623.34      705.94     11.26 o 
   5   4   1        4.71        3.37      1.36 o 
   6   4   1       15.06       14.30      4.11 o 
   7   4   1        0.00        0.19      1.57 o 
  -6   5   1       46.75       45.94      3.22 o 
  -5   5   1        0.01        0.43      1.71 o 
  -4   5   1       14.98       10.60      2.13 o 
  -3   5   1      117.42      111.97      3.42 o 
  -2   5   1      314.19      276.15      7.76 o 
  -1   5   1      604.02      660.98     13.58 o 
   0   5   1      586.24      597.11      8.92 o 
   1   5   1     1735.36     1988.03     28.29 o 
   2   5   1      389.01      422.08      8.65 o 
   3   5   1       32.38       41.80      4.24 o 
   4   5   1        6.88        6.34      1.21 o 
   5   5   1      213.62      213.23      6.31 o 
   6   5   1       12.82       16.81      2.88 o 
   7   5   1      107.59      110.47      6.45 o 
  -5   6   1      161.68      133.03      5.99 o 
  -4   6   1       50.44       51.94      3.65 o 
  -3   6   1        3.37        1.94      1.13 o 
  -2   6   1        2.31        3.48      1.01 o 
  -1   6   1        3.92        3.51      1.16 o 
   0   6   1      575.81      583.18      9.39 o 
   1   6   1       46.25       55.00      3.33 o 
   2   6   1      184.47      197.88      5.80 o 
   3   6   1       19.29       21.07      3.60 o 
   4   6   1        4.33        2.61      1.09 o 
   5   6   1      176.88      167.15      5.53 o 
   6   6   1       71.77       74.09      4.39 o 
   7   6   1       19.93       22.74      2.31 o 
  -5   7   1        2.31        3.12      1.77 o 
  -4   7   1      199.23      193.85      6.34 o 
  -3   7   1        1.60        0.34      1.18 o 
  -2   7   1       26.77       25.77      1.92 o 
  -1   7   1        7.85        5.68      1.23 o 
   0   7   1       84.24       79.89      4.64 o 
   1   7   1      532.06      572.75     13.32 o 
   2   7   1      833.41      908.26     16.48 o 
   3   7   1      200.16      187.88      4.09 o 
   4   7   1      217.74      212.84      4.65 o 
   5   7   1      293.20      277.00      9.61 o 
   6   7   1      510.97      513.07     11.77 o 
   7   7   1       46.12       39.55      5.26 o 
  -4   8   1       69.04       65.88      3.57 o 
  -3   8   1        3.25        9.07      1.93 o 
  -2   8   1      111.82      109.11      4.13 o 
  -1   8   1       26.50       21.10      1.84 o 
   0   8   1        2.11        0.88      0.88 o 
   1   8   1       15.24       12.94      1.64 o 
   2   8   1      477.59      477.95      7.99 o 
   3   8   1       30.55       27.90      1.93 o 
   4   8   1      157.48      153.11      4.42 o 
   5   8   1        1.66        1.23      1.25 o 
   6   8   1        1.02        1.85      1.49 o 
   7   8   1       14.98       14.46      1.78 o 
  -4   9   1        0.19        0.66      1.63 o 
  -3   9   1       22.47       19.58      2.41 o 
  -2   9   1      303.43      295.80      6.90 o 
  -1   9   1     1252.89     1305.01     20.43 o 
   0   9   1      547.88      550.13      8.76 o 
   1   9   1       20.75       19.62      2.09 o 
   2   9   1       22.13       17.89      1.97 o 
   3   9   1       17.83       13.77      3.82 o 
   4   9   1        5.96        6.62      1.50 o 
   5   9   1       47.44       43.26      2.60 o 
   6   9   1       60.39       53.91      3.42 o 
  -3  10   1       19.86       16.54      2.11 o 
  -2  10   1      148.02      142.04      4.59 o 
  -1  10   1      123.63      120.93      6.55 o 
   0  10   1     1308.20     1432.67     18.98 o 
   1  10   1        2.68        2.05      1.31 o 
   2  10   1        9.55        7.54      1.79 o 
   3  10   1      449.17      454.16     11.62 o 
   4  10   1      124.18      114.90      4.55 o 
   5  10   1      283.07      301.23      5.81 o 
   6  10   1      150.36      149.75      7.00 o 
  -3  11   1       85.79      102.69      5.88 o 
  -2  11   1       31.53       35.19      3.21 o 
  -1  11   1        0.20       -0.85      1.58 o 
   0  11   1        4.46        2.38      1.31 o 
   1  11   1      150.21      155.05      5.38 o 
   2  11   1       24.18       16.04      4.27 o 
   3  11   1       54.23       42.71      5.22 o 
   4  11   1       21.78       23.75      2.88 o 
   5  11   1       24.01       26.01      2.19 o 
  -2  12   1        5.91        6.78      1.65 o 
  -1  12   1       25.53       27.19      2.83 o 
   0  12   1       68.64       69.41      6.45 o 
   1  12   1       79.85       73.73      3.61 o 
   2  12   1       16.90       19.77      2.67 o 
   3  12   1        1.52        0.19      1.59 o 
   4  12   1       34.00       40.83      3.11 o 
   5  12   1       26.22       18.94      2.77 o 
   0  13   1        7.72        8.10      2.84 o 
   1  13   1      177.69      184.75      5.97 o 
   2  13   1      183.82      190.67      7.21 o 
   3  13   1        5.24        6.32      1.76 o 
   4  13   1       46.48       52.59      3.80 o 
  -3 -13   2       49.49       47.35      3.01 o 
  -2 -13   2       68.49       68.66      3.65 o 
  -1 -13   2        1.28        1.72      1.43 o 
   0 -13   2        8.03        6.91      2.65 o 
  -4 -12   2      477.38      536.25     14.03 o 
  -3 -12   2       14.73       11.41      2.11 o 
  -2 -12   2      107.60      102.95      4.97 o 
  -1 -12   2      281.40      319.38      8.95 o 
   0 -12   2      274.75      305.78      8.28 o 
   1 -12   2      244.92      301.83     12.26 o 
  -5 -11   2       30.43       29.03      4.14 o 
  -4 -11   2       67.83       71.11      4.24 o 
  -3 -11   2        3.62        3.37      1.84 o 
  -2 -11   2      396.40      389.30     10.64 o 
  -1 -11   2      404.64      400.51     11.55 o 
   0 -11   2        0.63        0.23      1.33 o 
   1 -11   2        1.13        1.05      1.51 o 
   2 -11   2       62.31       72.52      3.51 o 
  -6 -10   2        4.74        8.36      1.81 o 
  -5 -10   2        6.96        6.93      1.92 o 
  -4 -10   2      157.68      157.23      6.43 o 
  -3 -10   2        3.76        3.40      1.94 o 
  -2 -10   2        0.37        0.34      1.56 o 
  -1 -10   2       15.44       14.56      2.52 o 
   0 -10   2        0.34       -0.38      1.24 o 
   1 -10   2        1.42        1.23      1.15 o 
   2 -10   2      344.36      341.43      7.13 o 
   3 -10   2       45.05       48.01      3.57 o 
  -6  -9   2        0.00        0.35      1.17 o 
  -5  -9   2       48.68       47.54      3.07 o 
  -4  -9   2       22.18       22.07      2.34 o 
  -3  -9   2        8.16        6.73      2.12 o 
  -2  -9   2      241.34      232.99      6.67 o 
  -1  -9   2      136.49      128.96      6.40 o 
   0  -9   2      102.60       92.44      3.61 o 
   1  -9   2       78.63       78.37      3.11 o 
   2  -9   2      645.10      659.74     11.07 o 
   3  -9   2      208.70      219.29      6.43 o 
   4  -9   2       13.86       13.20      2.14 o 
  -6  -8   2       30.21       31.15      2.38 o 
  -5  -8   2        0.19       -0.07      1.29 o 
  -4  -8   2       18.69       16.88      1.96 o 
  -3  -8   2       54.18       50.43      2.78 o 
  -2  -8   2        1.13        1.56      1.10 o 
  -1  -8   2        1.00        1.41      1.01 o 
   0  -8   2      208.00      200.17      6.10 o 
   1  -8   2       42.69       40.00      2.14 o 
   2  -8   2      295.51      285.47      6.75 o 
   3  -8   2       67.46       66.44      3.33 o 
   4  -8   2       74.56       66.73      3.53 o 
  -7  -7   2        4.04        1.96      1.33 o 
  -6  -7   2        0.68        1.20      1.51 o 
  -5  -7   2      413.83      404.92     10.31 o 
  -4  -7   2      316.56      302.96      6.58 o 
  -3  -7   2      363.54      348.88      6.57 o 
  -2  -7   2      300.05      293.43      7.85 o 
  -1  -7   2        0.01        0.54      1.03 o 
   0  -7   2      416.28      445.79      7.76 o 
   1  -7   2      241.83      222.01      5.39 o 
   2  -7   2      198.80      194.28      4.98 o 
   3  -7   2       67.90       68.57      3.46 o 
   4  -7   2       15.03       14.82      2.26 o 
   5  -7   2       11.15       18.14      2.35 o 
  -7  -6   2       22.80       25.07      1.98 o 
  -6  -6   2        0.55        1.21      1.37 o 
  -5  -6   2       18.98       17.05      2.23 o 
  -4  -6   2      378.06      379.21      7.31 o 
  -3  -6   2        1.08        1.51      1.56 o 
  -2  -6   2      215.58      214.09      9.11 o 
  -1  -6   2      521.13      580.65     19.53 o 
   0  -6   2       28.02       25.61      1.85 o 
   1  -6   2      225.97      228.57      7.67 o 
   2  -6   2       80.49       78.08      2.67 o 
   3  -6   2      117.93      120.95      4.29 o 
   4  -6   2      150.14      151.26      5.70 o 
   5  -6   2       16.86       17.24      2.60 o 
  -7  -5   2       18.93       14.81      1.75 o 
  -6  -5   2        8.02       10.18      1.92 o 
  -5  -5   2        8.76        9.33      1.86 o 
  -4  -5   2       13.47       13.92      1.65 o 
  -3  -5   2      762.76      792.85     25.46 o 
  -2  -5   2      302.98      290.39      9.97 o 
  -1  -5   2       86.60       96.68      2.88 o 
   0  -5   2      177.61      175.55      4.20 o 
   1  -5   2       45.84       50.29      2.64 o 
   2  -5   2       28.32       30.05      3.00 o 
   3  -5   2      132.75      115.92      3.80 o 
   4  -5   2       86.26       91.55      3.81 o 
   5  -5   2       19.66       17.28      2.91 o 
  -7  -4   2       60.32       59.40      3.03 o 
  -6  -4   2        0.28        1.02      1.40 o 
  -5  -4   2      120.81      125.71      5.77 o 
  -4  -4   2      758.88      834.98     15.32 o 
  -3  -4   2      349.75      340.88     11.67 o 
  -2  -4   2      433.16      462.67     12.67 o 
  -1  -4   2      242.28      236.58      5.55 o 
   0  -4   2      388.49      408.96      6.62 o 
   1  -4   2      162.32      154.63      3.79 o 
   2  -4   2      179.81      208.16      6.78 o 
   3  -4   2      440.66      463.63      7.52 o 
   4  -4   2      902.08      905.51     13.16 o 
   5  -4   2      183.68      193.37     10.80 o 
  -7  -3   2       81.43       70.38      4.09 o 
  -6  -3   2      285.50      282.73      7.24 o 
  -5  -3   2        0.00        0.31      1.24 o 
  -4  -3   2        2.63        2.58      1.15 o 
  -3  -3   2        0.02        0.84      1.22 o 
  -2  -3   2        0.41        0.28      0.57 o 
  -1  -3   2      135.45      144.46      4.94 o 
   0  -3   2     1334.15     1293.13     32.11 o 
   1  -3   2      196.72      188.96      3.92 o 
   2  -3   2      531.80      543.15     19.69 o 
   3  -3   2        8.88       12.11      4.70 o 
   4  -3   2      707.11      702.84     11.71 o 
   5  -3   2       17.61        9.54      3.64 o 
  -7  -2   2        1.09        0.14      1.72 o 
  -6  -2   2      472.74      516.02     13.16 o 
  -5  -2   2      583.02      603.76     10.60 o 
  -4  -2   2      477.75      463.10     10.08 o 
  -3  -2   2      158.14      149.74      6.62 o 
  -2  -2   2      547.95      524.65      9.10 o 
  -1  -2   2      109.53       89.66      2.62 o 
   0  -2   2     3367.32     3335.92     90.71 o 
   1  -2   2      121.10      127.07      3.47 o 
   2  -2   2       28.71       24.95      1.56 o 
   3  -2   2      129.96      137.59      6.90 o 
   4  -2   2       18.60       16.27      2.05 o 
  -7  -1   2       33.78       36.96      3.06 o 
  -6  -1   2     1300.24     1487.99     26.69 o 
  -5  -1   2      450.51      430.12     11.70 o 
  -4  -1   2        8.20       10.02      1.97 o 
  -3  -1   2       56.77       61.72      3.14 o 
  -2  -1   2       23.82       24.23      1.57 o 
  -1  -1   2     1398.51     1405.00     20.71 o 
   0  -1   2      748.76      769.34     11.10 o 
   1  -1   2     2245.13     2224.46     33.09 o 
   2  -1   2        0.02       -0.50      0.50 o 
   3  -1   2      217.79      202.10      5.52 o 
   4  -1   2        0.99       -0.01      1.74 o 
  -7   0   2        3.19        6.01      2.22 o 
  -6   0   2      172.22      185.16      7.38 o 
  -5   0   2       83.33       87.35     10.51 o 
  -4   0   2      232.72      222.55      9.35 o 
  -3   0   2      173.41      177.43      7.14 o 
  -2   0   2      470.84      464.67      8.47 o 
  -1   0   2     3853.44     3781.98     56.75 o 
   0   0   2     1512.03     1414.76     31.66 o 
   1   0   2     6502.41     6654.64     84.49 o 
   2   0   2     2681.70     2850.69     38.86 o 
   3   0   2      103.70      101.84      3.14 o 
  -7   1   2      136.31      153.11      7.80 o 
  -6   1   2       68.12       72.31      4.76 o 
  -5   1   2      115.61      117.70      4.84 o 
  -4   1   2      216.77      197.47      4.88 o 
  -3   1   2       40.44       37.01      4.31 o 
  -2   1   2     1475.96     1474.79     47.83 o 
  -1   1   2      294.34      294.11      7.28 o 
   0   1   2       85.70       90.70      2.14 o 
   1   1   2        0.39        0.09      0.33 o 
   2   1   2       43.03       36.90      2.63 o 
   3   1   2       18.88       21.84      1.80 o 
   4   1   2       49.27       56.22      7.02 o 
   5   1   2      250.35      252.58     11.14 o 
  -6   2   2       18.97       18.71      2.97 o 
  -5   2   2       68.38       61.40      3.66 o 
  -4   2   2       96.66       94.20      3.55 o 
  -3   2   2      350.31      385.44     12.55 o 
  -2   2   2     1339.41     1451.84     28.59 o 
  -1   2   2      397.52      380.85      9.41 o 
   0   2   2      121.74      112.74      3.88 o 
   1   2   2      904.97      947.97     13.80 o 
   2   2   2      890.14      950.07     25.26 o 
   3   2   2      682.91      751.98     26.24 o 
   4   2   2       35.44       33.51      4.18 o 
   5   2   2       24.59       27.46      2.77 o 
   6   2   2       20.10       21.37      4.21 o 
  -6   3   2      176.34      173.91      6.72 o 
  -5   3   2       42.71       39.99      4.02 o 
  -4   3   2        0.28        0.66      1.26 o 
  -3   3   2       44.97       46.75      4.58 o 
  -2   3   2      222.06      247.19      5.88 o 
  -1   3   2      538.43      579.22     32.39 o 
   0   3   2       34.25       38.75      1.73 o 
   1   3   2      858.89      874.19     13.27 o 
   2   3   2      364.04      395.34      7.49 o 
   3   3   2      249.21      269.75      6.49 o 
   4   3   2        0.85       -0.01      1.15 o 
   5   3   2        0.24        0.66      1.51 o 
   6   3   2        4.65        3.69      1.92 o 
   7   3   2        7.76       12.08      3.04 o 
  -6   4   2       18.74       12.61      2.46 o 
  -5   4   2        0.11       -1.21      1.68 o 
  -4   4   2       51.20       29.45      8.74 o 
  -3   4   2      310.55      349.81      6.86 o 
  -2   4   2       24.14       18.07      1.81 o 
  -1   4   2      269.95      259.23      5.98 o 
   0   4   2       11.53       10.88      0.97 o 
   1   4   2       40.98       37.95      1.57 o 
   2   4   2      670.52      741.83     12.38 o 
   3   4   2      278.51      269.82      6.81 o 
   4   4   2       75.94       66.04      3.15 o 
   5   4   2        0.94        2.42      1.54 o 
   6   4   2        6.41        6.87      1.96 o 
   7   4   2       45.41       46.88      3.74 o 
  -6   5   2        5.60        8.07      1.89 o 
  -5   5   2       13.19        8.37      2.88 o 
  -4   5   2        2.67        2.07      1.61 o 
  -3   5   2       22.59       22.13      2.05 o 
  -2   5   2       12.47       14.43      1.80 o 
  -1   5   2      384.07      425.49      8.88 o 
   0   5   2      291.09      302.74      6.51 o 
   1   5   2       52.86       50.89      3.24 o 
   2   5   2       57.61       54.11      2.76 o 
   3   5   2      641.13      708.48     13.29 o 
   4   5   2       41.45       31.74      2.08 o 
   5   5   2      152.15      146.27      6.08 o 
   6   5   2       24.31       18.08      5.47 o 
   7   5   2        6.95        8.76      1.81 o 
  -5   6   2       65.48       57.15      4.21 o 
  -4   6   2       64.98       58.46      3.78 o 
  -3   6   2       42.34       38.93      2.75 o 
  -2   6   2      349.19      332.37      6.31 o 
  -1   6   2      189.25      219.02      6.50 o 
   0   6   2      251.61      274.33      6.88 o 
   1   6   2      192.06      215.09      6.02 o 
   2   6   2       91.24       92.66      3.98 o 
   3   6   2       38.10       41.71      3.00 o 
   4   6   2       97.56      101.33      3.44 o 
   5   6   2       50.08       53.67      3.17 o 
   6   6   2       19.73       15.27      2.41 o 
   7   6   2      172.70      190.76      5.68 o 
  -5   7   2        0.05        0.92      1.52 o 
  -4   7   2      332.20      324.12      8.29 o 
  -3   7   2       24.35       24.69      2.72 o 
  -2   7   2        6.21        4.97      1.24 o 
  -1   7   2       74.13       72.14      3.03 o 
   0   7   2       67.98       66.61      4.31 o 
   1   7   2      131.93      142.07      5.19 o 
   2   7   2      148.40      157.66      7.12 o 
   3   7   2       28.06       20.88      1.49 o 
   4   7   2      123.00      117.46      4.21 o 
   5   7   2       30.29       35.91      2.66 o 
   6   7   2       83.20       72.66      4.18 o 
   7   7   2       50.82       43.29      3.82 o 
  -4   8   2        6.90        7.13      1.75 o 
  -3   8   2      142.13      112.62      4.97 o 
  -2   8   2      207.50      209.34      5.69 o 
  -1   8   2      322.31      305.45      6.70 o 
   0   8   2       50.05       43.28      2.36 o 
   1   8   2       28.04       26.81      2.14 o 
   2   8   2       30.38       30.34      2.08 o 
   3   8   2        6.86        7.74      1.35 o 
   4   8   2        5.50        4.08      1.36 o 
   5   8   2       40.03       41.30      4.60 o 
   6   8   2       21.89       23.43      2.53 o 
   7   8   2       10.62       12.36      1.69 o 
  -4   9   2        0.12        0.57      1.20 o 
  -3   9   2        3.82        0.98      1.46 o 
  -2   9   2       70.30       61.80      3.30 o 
  -1   9   2       14.72       11.82      2.09 o 
   0   9   2      103.73       98.94      3.54 o 
   1   9   2       27.76       27.51      2.34 o 
   2   9   2        0.06        0.49      1.05 o 
   3   9   2       28.86       30.88      2.30 o 
   4   9   2      119.78      125.29      4.08 o 
   5   9   2      338.78      355.15      7.59 o 
   6   9   2       26.34       26.62      2.59 o 
  -3  10   2       36.90       33.41      2.53 o 
  -2  10   2      424.53      445.37      9.81 o 
  -1  10   2        2.10        1.68      1.44 o 
   0  10   2       49.69       47.02      2.79 o 
   1  10   2       33.87       31.43      3.77 o 
   2  10   2       76.74       59.76      5.37 o 
   3  10   2      287.07      262.02      6.00 o 
   4  10   2      593.27      658.87     11.65 o 
   5  10   2        8.53        6.75      1.59 o 
   6  10   2      106.69      116.71      4.29 o 
  -3  11   2       19.46       19.32      2.16 o 
  -2  11   2       26.59       25.36      2.84 o 
  -1  11   2       52.17       64.67      3.66 o 
   0  11   2      220.17      230.96      6.81 o 
   1  11   2      233.05      254.72      6.94 o 
   2  11   2       18.00       16.35      2.18 o 
   3  11   2       32.16       28.28      3.20 o 
   4  11   2        5.15        6.82      2.07 o 
   5  11   2      203.73      215.75      6.20 o 
  -2  12   2        4.33        4.97      1.62 o 
  -1  12   2        3.06        4.48      1.80 o 
   0  12   2       25.25       18.32     13.97 o 
   1  12   2       79.58       89.78      3.91 o 
   2  12   2      197.82      215.69      7.39 o 
   3  12   2        0.27        0.10      2.00 o 
   4  12   2        2.39        2.06      1.61 o 
   5  12   2       40.46       43.42      3.61 o 
   0  13   2        5.92        8.46      2.86 o 
   1  13   2       13.98       13.82      2.19 o 
   2  13   2       84.02       97.80      4.48 o 
   3  13   2       13.77        8.42      2.10 o 
   4  13   2       92.16       98.05      5.08 o 
  -3 -13   3      116.64      125.12      4.46 o 
  -2 -13   3        1.39        1.27      1.35 o 
  -1 -13   3       80.16       81.06      3.73 o 
  -4 -12   3       72.19       70.68      3.68 o 
  -3 -12   3       30.91       34.82      3.01 o 
  -2 -12   3       10.35        6.29      1.85 o 
  -1 -12   3        6.57        5.05      1.80 o 
   0 -12   3      507.45      550.68     11.65 o 
   1 -12   3      137.28      159.38      8.33 o 
  -5 -11   3      146.78      164.59      8.62 o 
  -4 -11   3       47.14       44.53      3.42 o 
  -3 -11   3        1.80        2.23      1.68 o 
  -2 -11   3        0.14       -0.17      1.51 o 
  -1 -11   3      126.36      129.77      4.84 o 
   0 -11   3       73.30       72.72      3.66 o 
   1 -11   3       55.99       62.65      3.33 o 
   2 -11   3       43.87       48.37      2.85 o 
  -6 -10   3        0.48        1.05      1.35 o 
  -5 -10   3       32.91       32.64      3.00 o 
  -4 -10   3       70.00       68.12      4.34 o 
  -3 -10   3       49.22       47.68      3.95 o 
  -2 -10   3      244.80      240.13      8.13 o 
  -1 -10   3       91.35       86.24      3.98 o 
   0 -10   3       85.15       97.58      4.29 o 
   1 -10   3       21.22       25.00      2.00 o 
   2 -10   3      429.60      451.51      9.47 o 
   3 -10   3        5.17        5.85      1.92 o 
  -6  -9   3       91.01      108.71      4.56 o 
  -5  -9   3       55.58       60.62      4.16 o 
  -4  -9   3        3.71        2.34      1.57 o 
  -3  -9   3       42.48       45.13     10.97 o 
  -2  -9   3       34.66       28.99      3.23 o 
  -1  -9   3       72.57       68.93      3.58 o 
   0  -9   3        6.09        4.48      1.38 o 
   1  -9   3      266.95      269.83      5.59 o 
   2  -9   3       11.33       10.26      1.57 o 
   3  -9   3       17.38       17.18      2.29 o 
   4  -9   3        3.57        1.23      1.54 o 
  -6  -8   3       47.92       52.01      2.90 o 
  -5  -8   3       22.79       16.74      2.17 o 
  -4  -8   3      414.07      429.34     12.04 o 
  -3  -8   3      551.24      593.84      9.45 o 
  -2  -8   3        3.87        2.76      1.52 o 
  -1  -8   3        5.03        2.58      1.21 o 
   0  -8   3        1.25        1.43      1.00 o 
   1  -8   3      205.78      202.78      4.42 o 
   2  -8   3       59.28       56.81      2.69 o 
   3  -8   3       68.60       67.02      3.37 o 
   4  -8   3       22.99       17.58      2.63 o 
  -7  -7   3        2.31        1.28      1.28 o 
  -6  -7   3       51.63       51.19      3.01 o 
  -5  -7   3       48.57       50.67      5.72 o 
  -4  -7   3       58.13       55.41      3.38 o 
  -3  -7   3      390.46      405.56      9.95 o 
  -2  -7   3        5.86        8.42      1.58 o 
  -1  -7   3       21.12       14.46      2.80 o 
   0  -7   3        0.03        1.02      0.78 o 
   1  -7   3      120.70      111.69      3.51 o 
   2  -7   3      147.47      145.52      3.80 o 
   3  -7   3      105.24      104.10      4.08 o 
   4  -7   3      122.59      118.48      5.90 o 
   5  -7   3       68.67       81.26      6.33 o 
  -7  -6   3       12.81       12.45      1.81 o 
  -6  -6   3        1.78        1.49      1.36 o 
  -5  -6   3       59.75       62.30      3.64 o 
  -4  -6   3      221.86      227.92      7.47 o 
  -3  -6   3      158.25      175.22      6.73 o 
  -2  -6   3       43.26       35.06      3.95 o 
  -1  -6   3      152.92      149.28      4.94 o 
   0  -6   3      259.65      279.50      6.90 o 
   1  -6   3      192.85      167.33      5.48 o 
   2  -6   3       76.39       70.93      2.59 o 
   3  -6   3      272.74      262.72     13.97 o 
   4  -6   3       76.93       77.34      4.01 o 
   5  -6   3       23.93       31.88      3.17 o 
  -7  -5   3        2.72        2.78      1.30 o 
  -6  -5   3       18.93       13.82      2.04 o 
  -5  -5   3      111.18       99.60      4.37 o 
  -4  -5   3      341.79      340.13      6.76 o 
  -3  -5   3       13.24        8.08      2.54 o 
  -2  -5   3      793.98      770.40     28.71 o 
  -1  -5   3       44.33       43.59      3.39 o 
   0  -5   3      406.91      397.52     10.63 o 
   1  -5   3     1477.76     1631.94     23.27 o 
   2  -5   3      130.57      127.23      4.05 o 
   3  -5   3      170.49      176.70      5.25 o 
   4  -5   3      136.13      134.27      5.15 o 
   5  -5   3      148.85      165.24      6.70 o 
  -7  -4   3      355.46      382.30      9.45 o 
  -6  -4   3       32.98       37.94      2.84 o 
  -5  -4   3       72.89       66.15      3.70 o 
  -4  -4   3       54.79       52.36      2.66 o 
  -3  -4   3       11.84        8.29      2.34 o 
  -2  -4   3      119.64      119.05      5.86 o 
  -1  -4   3      456.37      473.94      7.61 o 
   0  -4   3       48.74       49.72      2.02 o 
   1  -4   3      677.68      731.89     12.06 o 
   2  -4   3        0.30        0.02      0.90 o 
   3  -4   3      685.79      669.12     10.71 o 
   4  -4   3      405.86      460.70      9.88 o 
   5  -4   3       42.27       43.82      4.46 o 
  -7  -3   3      549.74      607.95     12.78 o 
  -6  -3   3        1.36        1.59      1.45 o 
  -5  -3   3      254.75      247.77      7.58 o 
  -4  -3   3       51.04       43.76      2.82 o 
  -3  -3   3        2.40        0.42      1.27 o 
  -2  -3   3      488.53      498.06      9.41 o 
  -1  -3   3       18.25       14.31      1.37 o 
   0  -3   3       67.90       67.11      2.64 o 
   1  -3   3       63.98       65.52      2.65 o 
   2  -3   3      272.67      282.30      6.60 o 
   3  -3   3       54.70       50.03      3.69 o 
   4  -3   3      274.16      281.80      6.64 o 
   5  -3   3        8.86       11.09      3.96 o 
  -7  -2   3        0.72        1.60      1.55 o 
  -6  -2   3      612.08      618.66     14.69 o 
  -5  -2   3      198.29      187.36      5.81 o 
  -4  -2   3       56.36       45.40      3.22 o 
  -3  -2   3     1506.10     1659.53     36.76 o 
  -2  -2   3      238.17      255.17      5.86 o 
  -1  -2   3    24932.13    22565.13    282.00 o 
   0  -2   3    11907.82    11720.08    155.90 o 
   1  -2   3      129.44      122.48      2.85 o 
   2  -2   3      331.88      371.82      7.46 o 
   3  -2   3       32.96       30.64      2.97 o 
   4  -2   3       30.53       18.22      6.47 o 
  -7  -1   3       97.55      116.77      7.03 o 
  -6  -1   3        4.26        5.66      2.11 o 
  -5  -1   3       38.79       32.77      5.42 o 
  -4  -1   3        0.82        0.68      1.35 o 
  -3  -1   3       13.77        5.16      2.69 o 
  -2  -1   3       48.31       46.99      2.27 o 
  -1  -1   3     2470.26     2478.38     33.20 o 
   0  -1   3     1997.06     1999.92     34.64 o 
   1  -1   3        1.55        2.10      1.16 o 
   2  -1   3        1.15        0.01      0.55 o 
   3  -1   3       77.43       64.49      3.07 o 
   4  -1   3      118.67      118.50      9.47 o 
  -7   0   3       61.90       67.20      4.25 o 
  -6   0   3      221.17      228.09      8.13 o 
  -5   0   3      300.88      292.39      7.61 o 
  -4   0   3      135.76      130.72      4.38 o 
  -3   0   3       45.02       45.77      4.06 o 
  -2   0   3       63.71       68.24      2.65 o 
  -1   0   3     1846.46     1711.26     23.59 o 
   0   0   3     8310.60     7523.15    129.36 o 
   1   0   3     5683.37     5816.76     93.52 o 
   2   0   3     2248.23     2530.84     31.59 o 
   3   0   3       65.16       67.01      2.90 o 
  -7   1   3       20.93       25.10      3.75 o 
  -6   1   3        4.23        5.08      1.80 o 
  -5   1   3      123.72      122.69      4.99 o 
  -4   1   3      602.78      627.68      9.70 o 
  -3   1   3      683.27      743.67     18.55 o 
  -2   1   3      742.45      792.91     18.13 o 
  -1   1   3      638.26      592.26      9.37 o 
   0   1   3       73.04       57.22      2.44 o 
   1   1   3       31.95       29.71      1.54 o 
   2   1   3       21.99       20.84      1.30 o 
   3   1   3     2114.85     2461.22     33.52 o 
   4   1   3        4.10        2.34      1.35 o 
   5   1   3        3.80        1.03      2.61 o 
  -6   2   3      298.90      321.74      9.61 o 
  -5   2   3      541.29      530.00     10.85 o 
  -4   2   3        4.38        3.29      1.29 o 
  -3   2   3       17.43       19.39      3.02 o 
  -2   2   3      745.85      787.29     18.15 o 
  -1   2   3      531.02      581.91     17.35 o 
   0   2   3     1248.52     1290.94     18.29 o 
   1   2   3     1858.54     1877.14     25.86 o 
   2   2   3       75.60       78.02      3.53 o 
   3   2   3      253.22      286.67      6.78 o 
   4   2   3      205.22      234.44      8.25 o 
   5   2   3      211.05      224.49     12.22 o 
  -6   3   3       15.04       18.63      3.35 o 
  -5   3   3       92.34       86.81      4.96 o 
  -4   3   3       23.80       23.92      2.17 o 
  -3   3   3       20.60       27.03      3.78 o 
  -2   3   3     2458.15     2853.97     52.35 o 
  -1   3   3      412.75      445.90     11.54 o 
   0   3   3      454.47      450.84      7.97 o 
   1   3   3      246.43      237.92      4.26 o 
   2   3   3        9.15        4.02      2.37 o 
   3   3   3     1354.39     1481.72     24.59 o 
   4   3   3        3.87        3.09      1.06 o 
   5   3   3        2.01        0.69      1.51 o 
   6   3   3      169.40      161.93      6.19 o 
  -6   4   3       10.78       11.29      2.21 o 
  -5   4   3        8.10        4.36      2.49 o 
  -4   4   3       93.05       80.39     12.33 o 
  -3   4   3       80.48       82.32      3.09 o 
  -2   4   3     1099.65     1287.15     20.04 o 
  -1   4   3      434.40      443.79      8.69 o 
   0   4   3        1.05        0.94      0.52 o 
   1   4   3      202.10      219.27      4.60 o 
   2   4   3        0.78       -0.01      0.66 o 
   3   4   3        0.03        0.38      0.92 o 
   4   4   3       33.85       30.43      2.04 o 
   5   4   3        8.34        2.37      1.45 o 
   6   4   3       74.15       55.64      3.91 o 
   7   4   3        3.57        4.86      1.82 o 
  -6   5   3       29.84       36.79      3.41 o 
  -5   5   3       36.90       44.31      3.97 o 
  -4   5   3        6.22        2.26      1.66 o 
  -3   5   3       12.44        7.82      1.58 o 
  -2   5   3       69.23       66.18      3.56 o 
  -1   5   3      175.53      177.70      5.35 o 
   0   5   3     1205.92     1298.03     35.50 o 
   1   5   3      146.27      151.91      4.68 o 
   2   5   3      882.44      959.49     15.97 o 
   3   5   3      256.31      267.49      7.29 o 
   4   5   3        4.06        2.39      1.15 o 
   5   5   3      192.86      177.00      5.30 o 
   6   5   3        1.48        1.51      1.65 o 
   7   5   3        0.87        1.93      1.48 o 
  -5   6   3       77.74       77.34      4.63 o 
  -4   6   3      161.26      115.98      5.05 o 
  -3   6   3       54.00       47.21      3.39 o 
  -2   6   3       99.55       98.84      3.15 o 
  -1   6   3        9.62       11.02      1.71 o 
   0   6   3      744.95      866.80     14.89 o 
   1   6   3      733.41      770.50     20.23 o 
   2   6   3      680.69      793.15     24.98 o 
   3   6   3       27.34       24.65      1.77 o 
   4   6   3      307.70      288.62      5.88 o 
   5   6   3       83.90       76.29      3.61 o 
   6   6   3        0.01        0.14      1.48 o 
   7   6   3        2.33        1.88      1.40 o 
  -5   7   3       32.89       39.61      3.18 o 
  -4   7   3        7.01        5.02      1.71 o 
  -3   7   3       35.77       22.37      2.61 o 
  -2   7   3       70.10       62.00      2.85 o 
  -1   7   3      186.58      174.69      4.63 o 
   0   7   3        0.01       -0.16      0.86 o 
   1   7   3       11.13       12.68      5.06 o 
   2   7   3      122.41      132.18      4.17 o 
   3   7   3        0.02       -0.03      0.88 o 
   4   7   3      527.79      523.28      8.52 o 
   5   7   3      967.79     1022.61     15.13 o 
   6   7   3       75.83       85.94      4.55 o 
   7   7   3      108.72      115.47      4.14 o 
  -4   8   3        8.01        7.63      1.65 o 
  -3   8   3       33.21       31.28      2.90 o 
  -2   8   3       48.67       45.87      2.86 o 
  -1   8   3      767.63      779.96     11.86 o 
   0   8   3       76.37       82.03      3.74 o 
   1   8   3        2.60        1.92      0.94 o 
   2   8   3       26.97       18.86      1.86 o 
   3   8   3       49.63       60.76      2.91 o 
   4   8   3      206.88      198.30      5.64 o 
   5   8   3        9.18       10.76      1.79 o 
   6   8   3       20.92       22.26      2.08 o 
  -4   9   3       11.74       18.24      1.92 o 
  -3   9   3      127.67      119.88      5.88 o 
  -2   9   3      319.60      323.01      7.16 o 
  -1   9   3       83.87       76.74      4.10 o 
   0   9   3     1310.80     1348.12     18.91 o 
   1   9   3        7.43        5.44      1.40 o 
   2   9   3      155.34      158.31      4.36 o 
   3   9   3       51.49       49.13      2.74 o 
   4   9   3       27.28       28.28      2.50 o 
   5   9   3        0.49        0.77      1.33 o 
   6   9   3       23.70       22.74      1.95 o 
  -3  10   3        0.05       -1.20      1.20 o 
  -2  10   3       12.25        8.01      2.21 o 
  -1  10   3      432.90      438.13      9.87 o 
   0  10   3       35.95       32.79      2.92 o 
   1  10   3        7.46        4.65      1.60 o 
   2  10   3        1.49        2.15      1.24 o 
   3  10   3       38.47       39.27      2.66 o 
   4  10   3      402.54      417.81     11.82 o 
   5  10   3       25.72       28.07      2.26 o 
   6  10   3       59.21       65.48      2.71 o 
  -3  11   3       18.15       24.51      2.39 o 
  -2  11   3       36.59       47.71      3.57 o 
  -1  11   3       90.56       85.21      4.08 o 
   0  11   3       92.50       93.39      5.62 o 
   1  11   3      208.54      200.01      5.98 o 
   2  11   3      176.65      154.29      5.31 o 
   3  11   3       26.51       15.59      4.34 o 
   4  11   3        1.40        0.56      1.54 o 
   5  11   3      142.46      156.06      7.14 o 
  -2  12   3        5.27        6.95      1.66 o 
  -1  12   3       36.03       33.72      3.09 o 
   0  12   3      104.18      101.70     10.98 o 
   1  12   3      520.05      578.36     12.44 o 
   2  12   3       46.19       52.41      3.84 o 
   3  12   3       48.91       48.19      3.61 o 
   4  12   3        5.31        3.25      2.04 o 
   5  12   3        0.00        1.21      1.72 o 
   0  13   3       26.56       24.61      3.87 o 
   1  13   3        0.00        1.12      2.49 o 
   2  13   3       40.22       34.84      2.87 o 
   3  13   3      135.00      128.79      6.15 o 
   4  13   3        0.49       -0.32      1.51 o 
  -3 -13   4        5.01        7.46      2.56 o 
  -2 -13   4       16.57       17.14      1.99 o 
  -1 -13   4        0.01       -0.16      1.26 o 
  -4 -12   4       19.05       20.52      2.33 o 
  -3 -12   4        0.09        0.47      1.40 o 
  -2 -12   4        9.63        7.16      1.93 o 
  -1 -12   4      117.25      122.89      5.09 o 
   0 -12   4      180.83      194.64      6.13 o 
  -5 -11   4       10.71        8.51      2.68 o 
  -4 -11   4       10.06        7.57      2.06 o 
  -3 -11   4        1.13        0.56      1.63 o 
  -2 -11   4       60.27       54.07      6.57 o 
  -1 -11   4       53.58       53.99      4.00 o 
   0 -11   4       25.86       25.38      2.92 o 
   1 -11   4       11.33       14.13      1.97 o 
   2 -11   4       24.85       26.56      3.82 o 
  -5 -10   4       18.66       18.91      2.38 o 
  -4 -10   4      222.02      217.66      7.24 o 
  -3 -10   4       13.76       13.86      2.62 o 
  -2 -10   4      136.36      125.65      8.64 o 
  -1 -10   4        5.23        4.90      1.54 o 
   0 -10   4        0.32       -0.36      1.22 o 
   1 -10   4        2.10        2.86      1.27 o 
   2 -10   4       28.36       30.18      2.17 o 
   3 -10   4       59.41       60.48      3.61 o 
  -6  -9   4        1.39        0.96      1.35 o 
  -5  -9   4       33.03       33.09      3.24 o 
  -4  -9   4       49.18       49.13      4.11 o 
  -3  -9   4        3.68        5.12      2.03 o 
  -2  -9   4      159.57      163.73      6.66 o 
  -1  -9   4      387.64      395.29      8.62 o 
   0  -9   4        8.27        6.17      1.51 o 
   1  -9   4       54.90       56.24      2.71 o 
   2  -9   4      153.16      150.18      4.05 o 
   3  -9   4       23.60       24.32      2.93 o 
   4  -9   4      156.99      158.92      5.13 o 
  -6  -8   4        5.79        3.20      1.28 o 
  -5  -8   4       43.31       43.37      3.76 o 
  -4  -8   4        0.40        0.23      1.66 o 
  -3  -8   4      940.42     1012.92     15.32 o 
  -2  -8   4      268.87      270.76      7.36 o 
  -1  -8   4        6.99        4.88      1.39 o 
   0  -8   4       67.46       57.84      2.85 o 
   1  -8   4      519.60      565.49      8.48 o 
   2  -8   4      128.50      123.05      5.10 o 
   3  -8   4       12.82       12.77      2.13 o 
   4  -8   4        5.34        6.27      1.97 o 
  -6  -7   4       46.37       47.23      5.28 o 
  -5  -7   4        0.46        1.19      1.38 o 
  -4  -7   4      232.30      207.35      7.92 o 
  -3  -7   4        8.01        9.63      1.59 o 
  -2  -7   4        2.04        1.39      1.63 o 
  -1  -7   4       25.72       27.01      1.84 o 
   0  -7   4      133.64      142.33      3.54 o 
   1  -7   4       67.94       65.27      2.56 o 
   2  -7   4        0.58        1.07      1.07 o 
   3  -7   4        0.00       -0.17      1.32 o 
   4  -7   4        1.84        1.34      1.80 o 
   5  -7   4        7.05        6.54      2.56 o 
  -7  -6   4        1.18        0.77      1.11 o 
  -6  -6   4        2.05        4.03      1.44 o 
  -5  -6   4       12.33       12.26      2.03 o 
  -4  -6   4        4.15        5.21      1.41 o 
  -3  -6   4       28.00       28.88      2.44 o 
  -2  -6   4      124.76      133.05     10.20 o 
  -1  -6   4      304.82      367.64      9.71 o 
   0  -6   4       57.83       56.93      3.15 o 
   1  -6   4       10.53        8.08      1.40 o 
   2  -6   4       10.92       10.48      1.71 o 
   3  -6   4      706.14      732.23     13.58 o 
   4  -6   4        0.17        0.12      1.45 o 
   5  -6   4        1.76        3.36      1.90 o 
  -7  -5   4        5.36        4.91      1.35 o 
  -6  -5   4        3.21        4.13      1.50 o 
  -5  -5   4        0.71        0.65      1.31 o 
  -4  -5   4      138.49      122.36      4.05 o 
  -3  -5   4       59.16       57.70      3.32 o 
  -2  -5   4      245.17      245.57      9.57 o 
  -1  -5   4     1959.27     2180.37     28.67 o 
   0  -5   4      270.09      242.01      6.09 o 
   1  -5   4      304.93      301.06      7.42 o 
   2  -5   4      345.03      378.99      6.39 o 
   3  -5   4       64.57       71.86      3.03 o 
   4  -5   4       16.20       13.22      2.18 o 
   5  -5   4      155.88      153.04      8.83 o 
  -7  -4   4        1.59        1.27      1.46 o 
  -6  -4   4      106.03      102.35      4.29 o 
  -5  -4   4       32.57       37.69      2.96 o 
  -4  -4   4       20.18       18.43      1.87 o 
  -3  -4   4       49.90       60.23      5.12 o 
  -2  -4   4     2080.12     2158.75     57.25 o 
  -1  -4   4      509.38      507.80     25.93 o 
   0  -4   4       38.26       35.58      2.70 o 
   1  -4   4      141.59      161.97      4.82 o 
   2  -4   4       16.67       16.24      1.95 o 
   3  -4   4        9.58        4.93      1.27 o 
   4  -4   4       99.61      100.74      4.51 o 
   5  -4   4       22.94       31.53      3.48 o 
  -7  -3   4        0.60        0.70      1.83 o 
  -6  -3   4       52.25       53.36      4.08 o 
  -5  -3   4       96.09       90.12      4.11 o 
  -4  -3   4       39.62       34.20      5.04 o 
  -3  -3   4        2.67        1.42      1.60 o 
  -2  -3   4      152.86      157.41      5.27 o 
  -1  -3   4      120.51      119.77      6.14 o 
   0  -3   4      237.49      238.04      5.19 o 
   1  -3   4       87.66       97.88      3.43 o 
   2  -3   4      107.12      115.98      5.33 o 
   3  -3   4        0.01        0.77      0.93 o 
   4  -3   4      414.61      431.55      9.25 o 
  -7  -2   4       28.40       33.25      2.81 o 
  -6  -2   4       43.44       39.53      6.75 o 
  -5  -2   4       58.15       56.43      3.46 o 
  -4  -2   4      100.00       93.49      3.26 o 
  -3  -2   4       29.67       33.06      3.65 o 
  -2  -2   4     1893.46     1962.68     28.39 o 
  -1  -2   4      365.00      359.21     15.38 o 
   0  -2   4     3136.45     3264.00     43.57 o 
   1  -2   4     1437.52     1530.78     20.67 o 
   2  -2   4      332.30      359.53      7.66 o 
   3  -2   4      280.78      264.35      7.09 o 
   4  -2   4     1240.82     1254.24     19.53 o 
  -7  -1   4        0.49        0.30      1.46 o 
  -6  -1   4       22.24       20.96      2.95 o 
  -5  -1   4        4.46        4.26      2.09 o 
  -4  -1   4      202.53      226.53      5.02 o 
  -3  -1   4        7.59        2.24      1.37 o 
  -2  -1   4        0.35        0.26      0.69 o 
  -1  -1   4      986.94     1006.89     15.39 o 
   0  -1   4     2932.35     3178.53     49.91 o 
   1  -1   4     3635.22     3920.28     55.71 o 
   2  -1   4      557.72      559.49      9.93 o 
   3  -1   4        8.69        8.69      1.49 o 
   4  -1   4       75.21       62.16      2.94 o 
  -7   0   4        7.20        5.40      2.25 o 
  -6   0   4        0.05       -0.78      1.44 o 
  -5   0   4       13.10       13.21      2.68 o 
  -4   0   4       15.12       12.74      1.99 o 
  -3   0   4      245.53      261.90      9.55 o 
  -2   0   4     1388.75     1445.54     27.91 o 
  -1   0   4       69.02       64.32      2.41 o 
   0   0   4        0.07        0.18      0.46 o 
   1   0   4     2387.32     2419.56     37.89 o 
   2   0   4      674.31      780.29     10.84 o 
   3   0   4      218.80      247.10      6.25 o 
   4   0   4        8.37        7.94      1.82 o 
  -7   1   4        4.86        4.74      2.38 o 
  -6   1   4        6.06        6.29      1.75 o 
  -5   1   4     1090.00     1158.03     18.37 o 
  -4   1   4      436.72      437.41      7.89 o 
  -3   1   4      218.45      253.27      9.62 o 
  -2   1   4      511.07      536.48     16.72 o 
  -1   1   4      123.38      116.29      4.77 o 
   0   1   4      841.75      851.52     15.00 o 
   1   1   4     1728.89     1778.11     24.95 o 
   2   1   4     1974.46     2218.71     25.69 o 
   3   1   4       18.54       11.72      3.90 o 
   4   1   4      340.21      351.20      6.38 o 
  -6   2   4       11.79       11.87      4.13 o 
  -5   2   4      733.76      766.24     13.92 o 
  -4   2   4      323.80      301.73      6.54 o 
  -3   2   4       12.53        9.23      2.34 o 
  -2   2   4      110.26       92.70      5.04 o 
  -1   2   4      268.93      276.15      8.22 o 
   0   2   4      184.53      170.73      4.14 o 
   1   2   4      113.25      110.52      2.77 o 
   2   2   4      168.32      150.03      3.62 o 
   3   2   4      878.72     1043.19     25.00 o 
   4   2   4      203.33      216.36      4.38 o 
   5   2   4       19.00        9.70      9.10 o 
  -6   3   4       42.50       42.66      3.60 o 
  -5   3   4        4.66        2.61      1.57 o 
  -4   3   4       10.41        8.16      1.63 o 
  -3   3   4      133.17      120.86      4.60 o 
  -2   3   4     1532.95     1660.85     33.86 o 
  -1   3   4      189.95      231.61      5.40 o 
   0   3   4       38.96       25.34      1.34 o 
   1   3   4      562.84      593.92      8.58 o 
   2   3   4      554.97      559.74     15.01 o 
   3   3   4        0.01        0.12      0.89 o 
   4   3   4        1.84        0.17      0.88 o 
   5   3   4       79.38       89.14      3.86 o 
   6   3   4      182.81      145.50     49.45 o 
  -6   4   4       69.66       65.87      3.96 o 
  -5   4   4      269.83      245.96      8.91 o 
  -4   4   4       20.60       20.02      2.43 o 
  -3   4   4       83.91       78.25      2.91 o 
  -2   4   4       64.36       57.18      8.96 o 
  -1   4   4      920.20     1026.12     16.17 o 
   0   4   4      561.93      633.59      9.12 o 
   1   4   4       24.22       21.89      1.43 o 
   2   4   4      172.40      161.30      4.86 o 
   3   4   4      129.97      121.54      4.62 o 
   4   4   4      648.35      670.42      9.95 o 
   5   4   4       13.63       10.66      1.92 o 
   6   4   4       59.05       57.65      5.32 o 
   7   4   4       37.35       35.11      3.71 o 
  -6   5   4       22.29       31.70      2.72 o 
  -5   5   4       31.12       31.53      3.43 o 
  -4   5   4       75.83       47.47     20.37 o 
  -3   5   4        1.47        2.54      1.13 o 
  -2   5   4       40.17       33.20      2.33 o 
  -1   5   4       90.98       94.42      3.89 o 
   0   5   4      339.04      356.30      7.76 o 
   1   5   4     3129.70     3374.60     44.23 o 
   2   5   4      536.63      622.37     11.91 o 
   3   5   4      424.58      454.53     10.59 o 
   4   5   4      124.36      117.69      3.67 o 
   5   5   4        9.12        5.38      1.60 o 
   6   5   4      555.58      551.59     29.75 o 
   7   5   4        5.97        2.23      1.57 o 
  -5   6   4        0.14        0.27      1.57 o 
  -4   6   4        9.30       13.86      2.73 o 
  -3   6   4       17.55       15.11      2.22 o 
  -2   6   4        0.00        0.55      0.86 o 
  -1   6   4      132.85      141.66      5.26 o 
   0   6   4       76.44       56.60      3.13 o 
   1   6   4      446.98      485.40     19.44 o 
   2   6   4        0.08        0.93      1.00 o 
   3   6   4       31.43       28.76      1.74 o 
   4   6   4      256.79      262.74      5.71 o 
   5   6   4      138.53      126.39      5.74 o 
   6   6   4        0.02       -0.61      1.29 o 
   7   6   4       86.35      101.13      3.94 o 
  -5   7   4       11.83       16.51      2.30 o 
  -4   7   4       99.55       77.91      3.92 o 
  -3   7   4       94.50       68.30      4.02 o 
  -2   7   4      194.81      189.80      4.67 o 
  -1   7   4      123.98      132.23      3.65 o 
   0   7   4        4.22        3.19      1.21 o 
   1   7   4       10.21       10.86      4.07 o 
   2   7   4       52.22       62.72      2.71 o 
   3   7   4        1.99        1.74      1.01 o 
   4   7   4      154.76      131.59      4.58 o 
   5   7   4       75.51       75.95      3.67 o 
   6   7   4        9.01        8.11      2.13 o 
   7   7   4        5.33        7.72      1.53 o 
  -4   8   4        9.73        8.78      1.71 o 
  -3   8   4      262.93      218.18      8.26 o 
  -2   8   4      253.62      235.71      5.95 o 
  -1   8   4     1698.22     1739.29     28.61 o 
   0   8   4       74.52       69.66      2.90 o 
   1   8   4        7.91        4.69      1.15 o 
   2   8   4      155.39      157.35      4.70 o 
   3   8   4      602.23      618.93     11.75 o 
   4   8   4      737.08      764.09     12.42 o 
   5   8   4      500.11      503.67     14.89 o 
   6   8   4       43.28       39.35      2.55 o 
  -4   9   4       21.27       22.21      2.03 o 
  -3   9   4        5.78        9.75      2.14 o 
  -2   9   4        6.38        4.62      1.67 o 
  -1   9   4      479.29      480.03     10.38 o 
   0   9   4     1868.02     2075.87     28.43 o 
   1   9   4       65.87       60.05      2.56 o 
   2   9   4       16.00       17.04      2.37 o 
   3   9   4        0.07       -0.51      1.21 o 
   4   9   4       30.64       30.88      2.61 o 
   5   9   4        0.92        1.73      1.39 o 
   6   9   4       13.52       10.84      1.56 o 
  -3  10   4        0.63        0.99      1.46 o 
  -2  10   4       29.74       25.33      3.16 o 
  -1  10   4      381.91      394.75      9.28 o 
   0  10   4      144.37      142.83      5.38 o 
   1  10   4      216.65      223.68      6.38 o 
   2  10   4       32.20       27.73      2.70 o 
   3  10   4       27.79       17.14      2.67 o 
   4  10   4      143.12      144.55      5.90 o 
   5  10   4      209.92      218.06      6.28 o 
   6  10   4       21.42       28.85      2.33 o 
  -2  11   4       25.80       25.76      2.85 o 
  -1  11   4       37.05       41.60      3.73 o 
   0  11   4       27.06       23.67      2.55 o 
   1  11   4      475.42      479.97     17.28 o 
   2  11   4      170.09      181.79      5.75 o 
   3  11   4      324.60      323.89      7.46 o 
   4  11   4        8.56       11.65      2.12 o 
   5  11   4        5.40        7.87      1.73 o 
  -1  12   4        6.11        5.84      2.00 o 
   0  12   4       73.08       74.21      5.63 o 
   1  12   4       68.86       64.40      6.25 o 
   2  12   4       62.74       69.19      4.20 o 
   3  12   4       34.63       35.37      4.00 o 
   4  12   4        2.47        1.08      1.47 o 
   5  12   4       24.34       28.55      2.88 o 
   0  13   4       54.33       62.09      5.17 o 
   1  13   4       31.81       26.03      4.12 o 
   2  13   4       56.76       63.07      4.42 o 
   3  13   4        0.32       -0.82      1.76 o 
   4  13   4        1.76        0.59      1.58 o 
  -4 -12   5       47.95       51.68      4.69 o 
  -3 -12   5       33.93       38.54      2.83 o 
  -2 -12   5       55.95       52.11      7.18 o 
  -1 -12   5       20.33       26.59      2.63 o 
   0 -12   5        8.20        7.40      1.83 o 
  -5 -11   5       36.20       40.12      4.07 o 
  -4 -11   5        2.80        3.07      2.70 o 
  -3 -11   5      226.43      230.92      7.54 o 
  -2 -11   5      143.39      143.12      6.01 o 
  -1 -11   5       37.16       35.51      3.31 o 
   0 -11   5       58.78       65.26      4.05 o 
   1 -11   5      184.36      195.78      6.06 o 
  -5 -10   5       95.67       96.08      4.27 o 
  -4 -10   5       46.78       40.42      5.40 o 
  -3 -10   5       55.10       53.09      3.96 o 
  -2 -10   5       56.69       59.45      4.25 o 
  -1 -10   5      373.71      345.03      9.64 o 
   0 -10   5        2.14        3.13      1.46 o 
   1 -10   5      130.23      137.33      4.72 o 
   2 -10   5        7.51        7.73      1.98 o 
   3 -10   5      243.81      246.68      6.85 o 
  -6  -9   5       27.45       30.37      2.44 o 
  -5  -9   5       68.55       69.94      4.14 o 
  -4  -9   5       83.95       80.72      4.81 o 
  -3  -9   5        7.42        6.81      2.33 o 
  -2  -9   5       94.27       89.52      5.03 o 
  -1  -9   5       59.78       50.51      5.35 o 
   0  -9   5       90.89       82.43      5.06 o 
   1  -9   5        8.42        7.61      2.47 o 
   2  -9   5       11.98       11.60      1.68 o 
   3  -9   5       18.32       22.42      2.83 o 
  -6  -8   5        0.42        1.66      1.38 o 
  -5  -8   5       39.65       38.67      3.52 o 
  -4  -8   5      281.18      292.49     18.36 o 
  -3  -8   5      310.24      319.66      8.02 o 
  -2  -8   5       15.85       12.93      2.41 o 
  -1  -8   5        8.82        6.11      1.32 o 
   0  -8   5       14.41       12.64      1.61 o 
   1  -8   5        1.91        0.20      1.28 o 
   2  -8   5       74.13       72.04      3.75 o 
   3  -8   5       12.21       12.84      2.58 o 
   4  -8   5       23.13       24.24      2.61 o 
  -6  -7   5        0.29        1.55      1.23 o 
  -5  -7   5        0.27        1.79      1.42 o 
  -4  -7   5      939.52      974.12     19.68 o 
  -3  -7   5      785.48      787.52     14.57 o 
  -2  -7   5       24.02       24.88      2.14 o 
  -1  -7   5       35.03       28.28      2.24 o 
   0  -7   5      269.91      261.80      4.99 o 
   1  -7   5      370.16      375.03      6.70 o 
   2  -7   5        0.39        0.72      1.10 o 
   3  -7   5      248.34      252.78      5.92 o 
   4  -7   5       39.83       38.34      3.51 o 
  -6  -6   5       85.45       86.31      3.72 o 
  -5  -6   5      168.18      161.63      6.47 o 
  -4  -6   5      546.44      534.62     22.44 o 
  -3  -6   5       10.46        6.24      2.24 o 
  -2  -6   5        1.16        0.11      1.40 o 
  -1  -6   5        1.23       -0.60      1.07 o 
   0  -6   5      895.41      949.44     11.60 o 
   1  -6   5       36.68       40.49      2.09 o 
   2  -6   5       35.48       34.78      2.27 o 
   3  -6   5        0.04       -0.07      1.11 o 
   4  -6   5       72.15       78.86      4.19 o 
   5  -6   5       17.39       19.56      2.68 o 
  -7  -5   5       40.70       54.45      3.26 o 
  -6  -5   5       70.38       67.45      3.47 o 
  -5  -5   5       20.28       14.48      2.14 o 
  -4  -5   5        0.03        0.20      1.25 o 
  -3  -5   5        4.89        1.87      1.26 o 
  -2  -5   5        1.39        1.39      1.82 o 
  -1  -5   5      435.55      435.33     11.96 o 
   0  -5   5      239.86      278.75      6.91 o 
   1  -5   5      211.53      183.81      5.83 o 
   2  -5   5       21.29       25.86      1.93 o 
   3  -5   5      505.17      505.12     10.88 o 
   4  -5   5       12.99       13.67      2.20 o 
   5  -5   5        1.31        1.64      2.01 o 
  -7  -4   5       12.88       16.27      2.13 o 
  -6  -4   5      307.23      322.49      7.59 o 
  -5  -4   5       69.44       68.19      3.77 o 
  -4  -4   5        4.54        2.17      1.46 o 
  -3  -4   5      192.85      189.54      6.30 o 
  -2  -4   5      326.74      319.81     14.73 o 
  -1  -4   5      319.21      343.93      9.27 o 
   0  -4   5     1212.55     1343.22     19.52 o 
   1  -4   5       12.92        8.24      1.45 o 
   2  -4   5       77.08       79.07      2.59 o 
   3  -4   5      112.53      117.23      3.65 o 
   4  -4   5      560.73      574.33     11.36 o 
   5  -4   5      170.21      171.31      6.79 o 
  -7  -3   5      200.93      219.47     11.68 o 
  -6  -3   5      812.57      840.76     13.73 o 
  -5  -3   5       18.18        8.92      1.87 o 
  -4  -3   5      108.63       99.27      3.35 o 
  -3  -3   5      200.88      211.87      9.19 o 
  -2  -3   5      301.59      306.98     13.04 o 
  -1  -3   5     1161.87     1160.61     50.52 o 
   0  -3   5      389.35      408.86      7.83 o 
   1  -3   5      597.03      651.50     11.48 o 
   2  -3   5      516.43      558.41     11.12 o 
   3  -3   5       24.26       24.91      1.77 o 
   4  -3   5       29.23       24.33      4.76 o 
   5  -3   5        5.34        1.26      3.00 o 
  -7  -2   5        2.01        0.98      1.38 o 
  -6  -2   5       40.25       36.08      3.52 o 
  -5  -2   5      145.82      143.72      5.17 o 
  -4  -2   5       33.19       29.36      2.10 o 
  -3  -2   5      220.97      250.52     15.49 o 
  -2  -2   5     1288.49     1382.77     21.69 o 
  -1  -2   5      169.60      148.81      4.43 o 
   0  -2   5      631.41      630.64     10.13 o 
   1  -2   5       89.21       86.64      3.24 o 
   2  -2   5      123.14      124.07      4.41 o 
   3  -2   5      232.04      219.67      4.73 o 
   4  -2   5      244.12      247.04      5.87 o 
  -7  -1   5       75.42       86.87      3.92 o 
  -6  -1   5       65.20       68.35      4.57 o 
  -5  -1   5        0.34        0.54      1.44 o 
  -4  -1   5       11.83        7.70      1.45 o 
  -3  -1   5      571.34      612.26     16.08 o 
  -2  -1   5       69.45       81.98      3.43 o 
  -1  -1   5      110.10      107.10      3.55 o 
   0  -1   5       98.13       91.47      9.77 o 
   1  -1   5        6.70        4.73      0.96 o 
   2  -1   5       23.63       16.25      1.72 o 
   3  -1   5      122.90      120.09      4.69 o 
   4  -1   5       10.20        7.87      1.57 o 
  -7   0   5       21.28       23.63      3.50 o 
  -6   0   5       50.27       48.67      3.19 o 
  -5   0   5       34.73       37.21      3.29 o 
  -4   0   5       67.81       61.03      3.32 o 
  -3   0   5      495.20      497.23     14.68 o 
  -2   0   5        0.69        0.94      0.82 o 
  -1   0   5      787.88      762.68     12.69 o 
   0   0   5       17.62       15.02      1.23 o 
   1   0   5      983.27     1047.72     15.15 o 
   2   0   5     2697.91     2962.89     37.78 o 
   3   0   5      116.25      121.21      6.91 o 
   4   0   5       10.62        9.20      1.41 o 
  -6   1   5        0.08        0.47      1.39 o 
  -5   1   5       29.39       29.98      2.84 o 
  -4   1   5      659.29      627.69     10.06 o 
  -3   1   5      160.17      152.60      7.66 o 
  -2   1   5      245.17      246.21      8.64 o 
  -1   1   5       72.56       71.76      2.77 o 
   0   1   5        2.58        1.38      0.75 o 
   1   1   5      978.21     1022.44     13.41 o 
   2   1   5      227.04      259.97      8.09 o 
   3   1   5      137.05      152.49      5.89 o 
   4   1   5      143.60      138.60      4.34 o 
  -6   2   5       91.97       87.55      3.89 o 
  -5   2   5      112.69      117.05      4.97 o 
  -4   2   5        6.81        8.14      1.59 o 
  -3   2   5      103.48      103.35      3.86 o 
  -2   2   5       17.92       10.78      2.20 o 
  -1   2   5        5.19        3.99      1.49 o 
   0   2   5       40.95       45.12      1.75 o 
   1   2   5     3138.38     3300.22     39.99 o 
   2   2   5       88.01       77.21      2.68 o 
   3   2   5        9.03        6.68      1.69 o 
   4   2   5        7.33        5.25      1.34 o 
   5   2   5       18.54       20.86      2.73 o 
  -6   3   5        1.37        1.01      1.37 o 
  -5   3   5       14.76       15.37      2.20 o 
  -4   3   5       24.75       24.50      2.57 o 
  -3   3   5        0.07       -0.12      0.99 o 
  -2   3   5       10.36        6.00      1.90 o 
  -1   3   5       18.96       23.27      2.24 o 
   0   3   5      368.69      432.09      8.06 o 
   1   3   5      394.09      395.81      6.69 o 
   2   3   5        2.56        1.57      0.85 o 
   3   3   5     1286.71     1365.24     21.48 o 
   4   3   5        4.20        2.81      1.11 o 
   5   3   5        0.39       -1.03      1.40 o 
   6   3   5        5.63        3.80      2.49 o 
  -6   4   5       54.18       45.68      3.31 o 
  -5   4   5       45.90       51.58      3.34 o 
  -4   4   5      203.99      184.40      6.08 o 
  -3   4   5      248.26      248.47      5.17 o 
  -2   4   5      213.97      231.15      9.85 o 
  -1   4   5      891.52     1010.81     16.32 o 
   0   4   5       55.70       53.49      2.17 o 
   1   4   5       98.43       95.28      3.04 o 
   2   4   5       59.54       52.69      2.95 o 
   3   4   5      143.02      125.76      4.94 o 
   4   4   5       25.33       21.34      1.70 o 
   5   4   5       52.92       45.96      2.96 o 
   6   4   5       17.77       19.85      4.48 o 
  -5   5   5       69.52       78.04      4.72 o 
  -4   5   5       35.27       29.22      2.82 o 
  -3   5   5       21.09       19.75      1.83 o 
  -2   5   5        4.52        1.44      1.05 o 
  -1   5   5       55.51       66.25      3.40 o 
   0   5   5        6.72        4.60      1.15 o 
   1   5   5       40.21       32.04      3.44 o 
   2   5   5      212.20      202.04      6.12 o 
   3   5   5      158.64      171.69      3.71 o 
   4   5   5       40.04       40.23      2.13 o 
   5   5   5       51.21       55.38      3.21 o 
   6   5   5       59.22       46.11      3.52 o 
   7   5   5        7.12       10.96      2.36 o 
  -5   6   5       26.96       33.52      5.60 o 
  -4   6   5       59.13       55.90      3.57 o 
  -3   6   5       38.94       30.88      2.89 o 
  -2   6   5      241.05      208.62      4.74 o 
  -1   6   5        1.46        1.05      1.05 o 
   0   6   5        3.08        1.44      0.96 o 
   1   6   5       35.77       38.89      2.81 o 
   2   6   5       40.68       50.21      3.48 o 
   3   6   5        3.89        2.43      0.90 o 
   4   6   5        0.00        0.85      1.02 o 
   5   6   5      217.61      222.36      6.08 o 
   6   6   5       99.01      114.35      5.20 o 
   7   6   5        9.46        8.49      2.17 o 
  -5   7   5        0.52        3.86      1.62 o 
  -4   7   5       43.57       37.33      3.82 o 
  -3   7   5      146.76      112.57      6.62 o 
  -2   7   5        7.87        8.30      1.92 o 
  -1   7   5      119.91      113.13      3.41 o 
   0   7   5       81.72       81.82      3.02 o 
   1   7   5       17.88       17.59      2.05 o 
   2   7   5       72.74       75.88      2.94 o 
   3   7   5        4.57        4.27      1.15 o 
   4   7   5      311.38      335.63      7.41 o 
   5   7   5       80.56       90.03      4.60 o 
   6   7   5      352.86      395.95      7.64 o 
  -4   8   5      112.18      107.55      4.12 o 
  -3   8   5        2.62        3.99      1.61 o 
  -2   8   5      642.77      642.39     17.86 o 
  -1   8   5       86.92       76.55      3.13 o 
   0   8   5      336.89      343.03      6.56 o 
   1   8   5      341.57      325.16      6.52 o 
   2   8   5       16.05       13.05      1.81 o 
   3   8   5      960.58      985.15     14.20 o 
   4   8   5      318.10      320.42      6.53 o 
   5   8   5       25.29       27.62      2.44 o 
   6   8   5       67.33       76.61      3.90 o 
  -4   9   5        9.27        9.47      2.77 o 
  -3   9   5       72.35       65.50      4.60 o 
  -2   9   5       12.57       10.49      4.05 o 
  -1   9   5        0.03        1.75      1.42 o 
   0   9   5       91.05       75.26      3.38 o 
   1   9   5       13.93       12.21      1.68 o 
   2   9   5       33.90       30.84      3.65 o 
   3   9   5        1.16        1.03      1.34 o 
   4   9   5      153.08      154.79      4.40 o 
   5   9   5       55.77       54.86      3.02 o 
   6   9   5        9.13        7.92      1.42 o 
  -3  10   5        0.00        2.25      1.58 o 
  -2  10   5        5.32        3.34      1.74 o 
  -1  10   5      397.86      411.52      9.38 o 
   0  10   5       75.00       77.25      4.11 o 
   1  10   5        2.50        1.18      1.18 o 
   2  10   5       23.30       16.57      2.15 o 
   3  10   5       63.78       52.80      3.24 o 
   4  10   5       23.17       15.09      4.86 o 
   5  10   5       13.26       12.57      1.88 o 
  -2  11   5       14.31       18.51      2.43 o 
  -1  11   5        4.79        3.44      1.82 o 
   0  11   5        2.29        0.03      1.45 o 
   1  11   5       63.38       66.73      4.74 o 
   2  11   5       50.75       42.96      2.91 o 
   3  11   5        7.13        5.32      1.57 o 
   4  11   5        0.04       -0.26      2.02 o 
   5  11   5       64.69       68.54      3.43 o 
  -1  12   5        2.00        0.82      1.52 o 
   0  12   5        9.01       11.09      2.31 o 
   2  12   5       62.34       62.86      4.99 o 
   3  12   5       56.25       61.01      3.85 o 
   4  12   5       16.07       18.17      2.46 o 
   3  13   5      149.39      165.58      6.50 o 
  -3 -12   6       76.61       76.32      3.51 o 
  -2 -12   6        0.03        1.14      1.50 o 
  -1 -12   6       13.18       12.02      2.05 o 
   0 -12   6      107.45      124.17      5.72 o 
  -4 -11   6        8.77        5.10      2.75 o 
  -3 -11   6       40.08       34.49      6.46 o 
  -2 -11   6        1.81        0.45      1.58 o 
  -1 -11   6        1.15        0.99      1.59 o 
   0 -11   6       36.08       39.60      4.12 o 
   1 -11   6       64.25       75.81      3.70 o 
  -5 -10   6        6.46        7.56      1.73 o 
  -4 -10   6        2.01        1.78      2.84 o 
  -3 -10   6        0.03       -1.62      1.69 o 
  -2 -10   6       18.96       16.61      2.63 o 
  -1 -10   6       21.90       21.25      2.74 o 
   0 -10   6        0.00        1.39      1.33 o 
   1 -10   6       35.63       32.14      4.79 o 
   2 -10   6       38.36       39.96      2.49 o 
  -5  -9   6       49.64       41.58      3.27 o 
  -4  -9   6       16.25       15.74      2.59 o 
  -3  -9   6       31.11       32.76      3.31 o 
  -2  -9   6       56.51       55.93      4.07 o 
  -1  -9   6       14.99       11.67      2.41 o 
   0  -9   6       86.35       70.38      3.92 o 
   1  -9   6      225.39      241.99      6.48 o 
   2  -9   6        5.50        5.25      1.90 o 
   3  -9   6       98.12       96.79      4.54 o 
  -6  -8   6       30.33       24.67      2.38 o 
  -5  -8   6      217.96      243.11      7.91 o 
  -4  -8   6      287.78      299.45      9.39 o 
  -3  -8   6      512.20      549.88     13.37 o 
  -2  -8   6      323.48      329.65      9.36 o 
  -1  -8   6      123.75      121.02      4.65 o 
   0  -8   6       85.90       76.34      3.66 o 
   1  -8   6       83.31       82.52      4.12 o 
   2  -8   6        5.45        7.01      1.84 o 
   3  -8   6       72.64       77.26      3.48 o 
   4  -8   6        5.93        6.53      1.82 o 
  -6  -7   6        6.12        5.41      1.70 o 
  -5  -7   6       60.29       68.51      5.90 o 
  -4  -7   6        8.33       11.07      3.25 o 
  -3  -7   6     1301.17     1329.08     23.83 o 
  -2  -7   6        7.78        6.42      1.43 o 
  -1  -7   6        8.05        7.32      1.62 o 
   0  -7   6       61.52       62.87      3.11 o 
   1  -7   6       26.45       25.22      2.14 o 
   2  -7   6      233.53      236.26      5.76 o 
   3  -7   6        6.49        8.24      1.63 o 
   4  -7   6        1.10        1.81      1.76 o 
  -6  -6   6       31.09       33.32      2.42 o 
  -5  -6   6       35.94       38.53      2.92 o 
  -4  -6   6       57.53       54.18      4.24 o 
  -3  -6   6      954.03      938.90     20.71 o 
  -2  -6   6      220.42      204.61      4.54 o 
  -1  -6   6      141.66      137.03      4.36 o 
   0  -6   6       57.45       51.20      2.44 o 
   1  -6   6      196.79      189.33      4.26 o 
   2  -6   6      184.89      176.84      4.90 o 
   3  -6   6       60.39       52.50      2.96 o 
   4  -6   6      111.63      120.52      7.89 o 
   5  -6   6       49.64       52.34      4.74 o 
  -6  -5   6       41.15       44.89      2.84 o 
  -5  -5   6       30.56       28.67      2.69 o 
  -4  -5   6       50.85       51.63      3.34 o 
  -3  -5   6        0.13       -0.02      1.23 o 
  -2  -5   6      236.83      217.22     10.19 o 
  -1  -5   6      338.66      351.78     11.10 o 
   0  -5   6       81.73       78.91      3.76 o 
   1  -5   6       91.76       96.53      3.28 o 
   2  -5   6        1.04        0.63      1.00 o 
   3  -5   6      161.99      156.41      4.68 o 
   4  -5   6        3.18        1.45      1.32 o 
   5  -5   6      207.07      221.65      6.95 o 
  -7  -4   6      336.94      351.73      8.01 o 
  -6  -4   6       52.04       64.91      3.40 o 
  -5  -4   6      442.28      411.09      9.13 o 
  -4  -4   6       58.92       57.18      3.15 o 
  -3  -4   6       95.52       99.60      3.67 o 
  -2  -4   6     1299.90     1302.96     38.87 o 
  -1  -4   6     2246.79     2257.08     39.97 o 
   0  -4   6       60.39       49.92      2.86 o 
   1  -4   6      336.45      356.79      8.43 o 
   2  -4   6       32.28       33.96      1.96 o 
   3  -4   6        0.54        0.45      1.13 o 
   4  -4   6      500.47      529.36      8.93 o 
   5  -4   6       10.69        8.42      8.18 o 
  -7  -3   6       47.09       56.46      3.23 o 
  -6  -3   6       33.63       37.08      3.75 o 
  -5  -3   6       99.17       91.24      4.21 o 
  -4  -3   6       26.30       19.40      1.84 o 
  -3  -3   6       17.30       21.50      2.06 o 
  -2  -3   6      734.79      768.48     17.06 o 
  -1  -3   6       25.55       26.81      2.75 o 
   0  -3   6        6.40        6.36      1.25 o 
   1  -3   6       10.87       14.41      1.79 o 
   2  -3   6      282.93      273.41      5.66 o 
   3  -3   6      155.43      154.72      4.39 o 
   4  -3   6       14.95       17.13      2.04 o 
   5  -3   6       97.02      105.00      7.64 o 
  -7  -2   6       16.25       17.33      2.08 o 
  -6  -2   6        0.07        1.42      1.61 o 
  -5  -2   6      133.10      119.97      4.12 o 
  -4  -2   6       60.62       58.57      2.93 o 
  -3  -2   6       34.98       15.59     18.53 o 
  -2  -2   6       47.31       57.67      3.18 o 
  -1  -2   6     4662.73     4929.74     77.60 o 
   0  -2   6        2.16        2.33      1.10 o 
   1  -2   6       92.00       90.66      3.58 o 
   2  -2   6      198.71      204.54      6.12 o 
   3  -2   6       51.07       44.36      2.36 o 
   4  -2   6      382.10      408.16      8.60 o 
   5  -2   6      233.25      244.29     11.69 o 
  -7  -1   6       98.62      116.72      4.30 o 
  -6  -1   6        3.31        1.81      1.36 o 
  -5  -1   6       40.41       32.44      3.34 o 
  -4  -1   6      228.78      241.64      5.40 o 
  -3  -1   6      707.27      791.82     19.96 o 
  -2  -1   6      935.63      918.27     16.07 o 
  -1  -1   6      255.52      278.02      6.70 o 
   0  -1   6      175.72      195.21      4.84 o 
   1  -1   6     1032.97     1134.84     17.01 o 
   2  -1   6     3401.27     3650.83     46.63 o 
   3  -1   6        5.03        3.86      1.13 o 
   4  -1   6        5.57        4.91      1.53 o 
  -6   0   6       22.34       27.02      3.03 o 
  -5   0   6       51.64       58.77      3.69 o 
  -4   0   6        9.01        7.61      1.72 o 
  -3   0   6       29.72       30.95      3.78 o 
  -2   0   6       97.79      104.22      5.53 o 
  -1   0   6     1586.59     1575.45     23.65 o 
   0   0   6       37.72       32.98      1.86 o 
   1   0   6      126.52      141.69      4.26 o 
   2   0   6      287.42      330.58      7.62 o 
   3   0   6      284.93      305.11      8.89 o 
   4   0   6      106.77       92.58      3.30 o 
   5   0   6       13.75        4.79      4.74 o 
  -6   1   6       29.10       27.30      3.12 o 
  -5   1   6       24.64       26.95      2.71 o 
  -4   1   6       13.70        8.53      1.77 o 
  -3   1   6      527.83      530.90      9.64 o 
  -2   1   6      152.11      141.15      6.58 o 
  -1   1   6        0.94        0.76      0.77 o 
   0   1   6       62.32       56.25      2.08 o 
   1   1   6        7.52        8.06      1.19 o 
   2   1   6       53.27       52.83      3.12 o 
   3   1   6      194.21      232.17      9.95 o 
   4   1   6       79.78       90.77      3.13 o 
   5   1   6        2.04        0.70      1.47 o 
  -6   2   6        0.43        2.59      1.47 o 
  -5   2   6      964.98     1023.12     16.98 o 
  -4   2   6      428.71      387.58      9.87 o 
  -3   2   6      146.10      137.66      4.11 o 
  -2   2   6       34.45       35.18      3.71 o 
  -1   2   6      509.83      526.22     13.60 o 
   0   2   6     2182.98     2354.52     27.19 o 
   1   2   6      102.99      100.84      3.02 o 
   2   2   6     1124.71     1215.49     18.07 o 
   3   2   6       82.86       90.76      4.81 o 
   4   2   6       11.36        8.85      1.52 o 
   5   2   6       22.37       12.40      2.33 o 
  -6   3   6        1.44        2.19      1.37 o 
  -5   3   6        2.15        3.48      1.60 o 
  -4   3   6       51.79       48.94      7.04 o 
  -3   3   6        7.80        6.51      1.36 o 
  -2   3   6        0.42        0.24      1.33 o 
  -1   3   6       86.83       94.17      3.58 o 
   0   3   6       51.34       51.47      2.51 o 
   1   3   6        0.27        0.80      0.66 o 
   2   3   6      699.20      737.09     13.14 o 
   3   3   6       31.11       27.79      2.29 o 
   4   3   6       48.72       45.89      2.34 o 
   5   3   6        1.13        0.29      1.68 o 
   6   3   6       81.72       86.04      6.02 o 
  -6   4   6       13.63        7.79      1.87 o 
  -5   4   6      122.34      110.25      4.58 o 
  -4   4   6      213.42      216.56      6.71 o 
  -3   4   6        4.41        3.26      1.20 o 
  -2   4   6      170.96      180.32      5.17 o 
  -1   4   6       30.19       26.64      2.19 o 
   0   4   6     1667.64     1891.85     26.77 o 
   1   4   6      657.97      789.53     11.63 o 
   2   4   6      666.99      733.19     13.49 o 
   3   4   6      616.40      621.79     11.07 o 
   4   4   6        3.53        2.64      1.14 o 
   5   4   6       18.66       18.27      2.26 o 
   6   4   6       63.65       73.75      3.92 o 
  -5   5   6        4.36        4.02      1.52 o 
  -4   5   6        0.37        1.20      1.46 o 
  -3   5   6        4.62        3.65      1.40 o 
  -2   5   6        4.11        1.83      1.08 o 
  -1   5   6      422.98      435.22      9.83 o 
   0   5   6       28.65       26.40      2.27 o 
   1   5   6       28.36       27.09      2.31 o 
   2   5   6       58.11       73.27      3.80 o 
   3   5   6     1947.92     1950.99     18.38 o 
   4   5   6     1259.50     1307.64     14.61 o 
   5   5   6      405.69      410.45      8.49 o 
   6   5   6       41.56       49.59      2.82 o 
  -5   6   6       26.03       19.04      2.52 o 
  -4   6   6       40.79       48.15      5.62 o 
  -3   6   6        5.64        6.21      1.58 o 
  -2   6   6      286.51      265.17      5.43 o 
  -1   6   6      200.63      171.86      4.03 o 
   0   6   6        4.53        3.39      1.06 o 
   1   6   6       65.48       57.67      4.17 o 
   2   6   6        0.09        1.01      0.96 o 
   3   6   6      346.09      359.97      5.98 o 
   4   6   6      409.45      416.51      7.45 o 
   5   6   6       27.79       27.54      2.45 o 
   6   6   6       23.71       28.26      2.25 o 
  -5   7   6        2.11        1.83      1.45 o 
  -4   7   6        4.55        8.13      1.89 o 
  -3   7   6      254.63      253.93      6.14 o 
  -2   7   6      225.87      215.29      5.55 o 
  -1   7   6      789.65      816.34     10.62 o 
   0   7   6       73.26       62.28      3.04 o 
   1   7   6      208.96      206.74      4.63 o 
   2   7   6       53.77       49.68      2.31 o 
   3   7   6        6.52        3.67      1.14 o 
   4   7   6       50.60       49.31      2.74 o 
   5   7   6       38.54       45.49      2.95 o 
   6   7   6        1.59        0.83      1.22 o 
  -4   8   6        2.40       -0.16      1.30 o 
  -3   8   6        9.79        4.62      1.72 o 
  -2   8   6       98.12      102.81      4.49 o 
  -1   8   6       45.51       43.17      2.67 o 
   0   8   6        1.80        0.87      1.20 o 
   1   8   6       25.16       23.44      1.91 o 
   2   8   6       32.79       25.62      5.68 o 
   3   8   6      248.32      246.91      5.52 o 
   4   8   6      252.67      246.13      6.53 o 
   5   8   6       72.63       71.27      4.76 o 
   6   8   6       16.85       17.94      1.81 o 
  -3   9   6       50.18       58.95      3.29 o 
  -2   9   6       10.44        6.43      2.18 o 
  -1   9   6        0.04       -0.45      1.26 o 
   0   9   6      315.23      316.98      7.81 o 
   1   9   6      383.89      360.75     13.79 o 
   2   9   6        5.12        2.60      1.36 o 
   3   9   6        1.33        1.73      1.63 o 
   4   9   6        0.20       -0.71      1.22 o 
   5   9   6      144.18      151.43      4.61 o 
   6   9   6        5.58        4.97      1.50 o 
  -3  10   6      105.22      133.49      5.43 o 
  -2  10   6        0.01        0.33      1.62 o 
  -1  10   6        0.13       -1.00      1.46 o 
   0  10   6      134.13      139.32      4.45 o 
   1  10   6        1.76        2.83      1.57 o 
   2  10   6       56.27       42.57      2.91 o 
   3  10   6       22.00       17.98      2.17 o 
   4  10   6        0.26       -0.33      1.42 o 
   5  10   6        5.33        4.21      1.42 o 
  -2  11   6        0.04        0.06      1.86 o 
  -1  11   6       67.46       69.68      4.32 o 
   0  11   6       68.28       64.64      3.62 o 
   1  11   6       53.88       44.42      3.06 o 
   2  11   6      110.36       97.18      4.21 o 
   3  11   6       22.08       16.82      3.24 o 
   4  11   6        3.03        3.03      1.55 o 
   5  11   6        0.07        1.05      1.24 o 
  -1  12   6        3.26        4.23      2.13 o 
   0  12   6       81.21       78.05      5.74 o 
   2  12   6       38.42       44.46      3.12 o 
   3  12   6       27.68       24.55      2.42 o 
   4  12   6       36.29       32.47      2.42 o 
  -2 -12   7        6.18        5.33      1.94 o 
  -1 -12   7        0.89        1.03      1.51 o 
  -4 -11   7       23.02       21.09      3.52 o 
  -3 -11   7        0.05       -0.01      1.73 o 
  -2 -11   7      243.42      238.80      9.32 o 
  -1 -11   7       71.37       63.12      4.94 o 
   0 -11   7       95.71      103.49      5.79 o 
   1 -11   7       87.26       99.65      5.12 o 
  -5 -10   7       36.63       53.90      4.80 o 
  -4 -10   7       13.58       16.33      3.80 o 
  -3 -10   7       16.14       17.61      2.56 o 
  -2 -10   7       57.71       67.83      4.27 o 
  -1 -10   7       39.80       19.58     13.20 o 
   0 -10   7      189.54      191.12     10.81 o 
   1 -10   7        8.61        8.48      1.90 o 
   2 -10   7        1.63        0.70      1.30 o 
  -5  -9   7        0.58        1.40      1.49 o 
  -4  -9   7       44.37       43.74      3.57 o 
  -3  -9   7       59.33       37.67     34.12 o 
  -2  -9   7        4.39        3.71      1.99 o 
  -1  -9   7        0.31        1.72      1.53 o 
   0  -9   7       26.40       26.79      2.47 o 
   1  -9   7       33.56       27.49      2.17 o 
   2  -9   7       32.88       30.93      2.42 o 
   3  -9   7        6.53        7.45      1.92 o 
  -6  -8   7        7.28        6.10      1.56 o 
  -5  -8   7       32.21       31.45      2.99 o 
  -4  -8   7      186.60      198.18      7.36 o 
  -3  -8   7       38.69       30.83      3.51 o 
  -2  -8   7      118.25      107.61      4.44 o 
  -1  -8   7       18.60       21.74      2.77 o 
   0  -8   7        0.17        0.17      1.25 o 
   1  -8   7       51.13       42.17      3.15 o 
   2  -8   7       29.87       31.48      2.76 o 
   3  -8   7      311.55      348.45      7.20 o 
  -6  -7   7        0.57       -0.10      1.32 o 
  -5  -7   7        0.70        1.25      1.61 o 
  -4  -7   7       31.70       30.99      3.44 o 
  -3  -7   7       31.08       30.18      3.36 o 
  -2  -7   7      227.38      224.72      5.74 o 
  -1  -7   7        5.80        6.47      1.80 o 
   0  -7   7      309.99      311.32      7.44 o 
   1  -7   7        1.67        2.18      1.26 o 
   2  -7   7      368.91      373.81      7.39 o 
   3  -7   7        1.18        0.34      1.23 o 
   4  -7   7       28.84       28.95      2.85 o 
  -6  -6   7      144.90      146.05      6.44 o 
  -5  -6   7       14.05        9.95      2.32 o 
  -4  -6   7       55.09       45.80      3.91 o 
  -3  -6   7      330.32      287.91      8.57 o 
  -2  -6   7        0.70        0.20      1.25 o 
  -1  -6   7        7.32        6.05      1.56 o 
   0  -6   7        0.86       -0.70      0.87 o 
   1  -6   7       47.52       45.52      2.39 o 
   2  -6   7       59.07       71.26      3.32 o 
   3  -6   7        2.17        1.85      1.26 o 
   4  -6   7        0.46        1.66      1.58 o 
  -6  -5   7      139.26      144.84      4.52 o 
  -5  -5   7       26.79       19.40      2.33 o 
  -4  -5   7        8.61        4.65      1.90 o 
  -3  -5   7        0.39        0.87      1.34 o 
  -2  -5   7      519.31      478.62     11.03 o 
  -1  -5   7       87.97       84.22      3.01 o 
   0  -5   7      156.10      158.96      4.05 o 
   1  -5   7       52.47       44.72      2.23 o 
   2  -5   7        2.65        2.15      1.16 o 
   3  -5   7      353.63      377.93      7.64 o 
   4  -5   7      128.89      137.14      5.03 o 
   5  -5   7        5.61       12.01      3.29 o 
  -6  -4   7       16.00       13.51      1.84 o 
  -5  -4   7       27.05       16.75      2.85 o 
  -4  -4   7        1.04        2.17      1.29 o 
  -3  -4   7       58.58       58.50      3.06 o 
  -2  -4   7     1150.26     1239.66     18.43 o 
  -1  -4   7     1143.61     1098.48     23.61 o 
   0  -4   7      179.78      177.75     10.08 o 
   1  -4   7        4.80        2.50      0.94 o 
   2  -4   7        0.30        0.65      1.00 o 
   3  -4   7      734.04      754.50     11.34 o 
   4  -4   7      611.55      665.31     10.26 o 
   5  -4   7        3.96        3.50      2.95 o 
  -6  -3   7        0.02        1.25      1.32 o 
  -5  -3   7       24.59       19.28      2.02 o 
  -4  -3   7       95.65       85.34      3.83 o 
  -3  -3   7       73.47       75.02      3.26 o 
  -2  -3   7      136.81      135.94      6.47 o 
  -1  -3   7     1260.09     1283.92     25.91 o 
   0  -3   7      443.79      470.93      9.54 o 
   1  -3   7      660.25      711.09     15.73 o 
   2  -3   7      338.42      332.46      5.64 o 
   3  -3   7        1.88        1.60      1.04 o 
   4  -3   7        1.75       -0.38      1.36 o 
   5  -3   7       79.40       83.89      6.79 o 
  -6  -2   7        0.84        1.15      1.56 o 
  -5  -2   7        7.50        6.91      1.54 o 
  -4  -2   7      157.42      144.31      4.20 o 
  -3  -2   7       70.78       63.14      2.70 o 
  -2  -2   7       27.23       33.61      3.27 o 
  -1  -2   7       13.44       15.25      2.32 o 
   0  -2   7       52.90       63.25      2.93 o 
   1  -2   7      316.67      345.59      8.06 o 
   2  -2   7      467.72      527.75      8.00 o 
   3  -2   7        1.22        1.34      1.09 o 
   4  -2   7      193.04      183.06      5.62 o 
   5  -2   7      116.49      122.93      6.21 o 
  -6  -1   7       81.24       78.64      3.62 o 
  -5  -1   7        0.90        1.89      1.74 o 
  -4  -1   7      256.96      271.29      5.86 o 
  -3  -1   7       56.54       55.52      2.36 o 
  -2  -1   7      256.12      282.47     10.03 o 
  -1  -1   7       30.86       29.64      2.85 o 
   0  -1   7       23.39       17.28      1.68 o 
   1  -1   7     1683.52     1782.39     25.15 o 
   2  -1   7      282.99      277.88      7.38 o 
   3  -1   7     1047.73     1113.96     12.12 o 
   4  -1   7       79.56       72.49      3.71 o 
   5  -1   7       68.91       59.76      4.20 o 
  -6   0   7       32.04       33.12      2.53 o 
  -5   0   7       83.98       91.46      4.40 o 
  -4   0   7      188.69      191.56      5.78 o 
  -3   0   7      209.09      192.00      4.44 o 
  -2   0   7        1.01        4.06      3.28 o 
  -1   0   7      767.51      811.70     23.36 o 
   0   0   7       80.39       79.08      3.15 o 
   1   0   7       44.52       47.98      2.71 o 
   2   0   7      134.58      148.46      5.16 o 
   3   0   7      263.16      271.33      4.92 o 
   4   0   7       22.32       21.52      1.98 o 
   5   0   7        6.56        2.78      2.05 o 
  -6   1   7        4.97        3.41      1.39 o 
  -5   1   7       22.83       18.21      2.40 o 
  -4   1   7      295.45      284.99     13.62 o 
  -3   1   7      767.50      746.14     10.88 o 
  -2   1   7        5.72        2.84      1.71 o 
  -1   1   7      394.45      376.55     11.09 o 
   0   1   7       56.04       55.11      2.80 o 
   1   1   7      221.04      237.69      6.04 o 
   2   1   7      202.99      255.40      6.84 o 
   3   1   7        0.02       -0.51      0.86 o 
   4   1   7       71.04       63.06      2.76 o 
   5   1   7        2.49        4.18      1.66 o 
  -6   2   7       73.63       69.82      4.77 o 
  -5   2   7       47.11       43.08      3.23 o 
  -4   2   7       76.60       63.39      3.78 o 
  -3   2   7      491.62      489.08      8.52 o 
  -2   2   7      216.13      212.42      9.08 o 
  -1   2   7       66.08       67.01      4.50 o 
   0   2   7       32.54       34.92      1.95 o 
   1   2   7      514.58      522.79      9.86 o 
   2   2   7        0.07        0.35      0.90 o 
   3   2   7       20.34       20.23      2.11 o 
   4   2   7       41.88       35.91      3.28 o 
   5   2   7       35.57       27.33      2.44 o 
   6   2   7       12.63        5.70      2.68 o 
  -6   3   7        6.20        7.90      1.87 o 
  -5   3   7       24.89       23.78      2.52 o 
  -4   3   7       53.79       49.63      3.47 o 
  -3   3   7      231.61      211.43      5.40 o 
  -2   3   7       19.58       23.56      2.11 o 
  -1   3   7      319.60      357.72     11.68 o 
   0   3   7      653.03      695.82     12.29 o 
   1   3   7       12.50        6.98      1.18 o 
   2   3   7      227.11      238.31      9.87 o 
   3   3   7      392.92      396.75      5.77 o 
   4   3   7       41.91       31.96      2.37 o 
   5   3   7      185.04      176.10      5.30 o 
   6   3   7      171.00      155.84      7.16 o 
  -5   4   7        3.39        3.59      1.52 o 
  -4   4   7       98.86       96.17      6.81 o 
  -3   4   7       96.45       94.55      3.78 o 
  -2   4   7        0.07        0.25      0.99 o 
  -1   4   7      155.06      133.36      7.19 o 
   0   4   7      503.18      546.36     10.79 o 
   1   4   7      152.71      158.76      4.43 o 
   2   4   7       63.23       59.25      3.80 o 
   3   4   7       46.99       47.35      2.13 o 
   4   4   7      274.07      262.93      5.72 o 
   5   4   7        2.91        1.81      1.28 o 
   6   4   7       12.81       10.89      1.98 o 
  -5   5   7        2.70        1.71      1.36 o 
  -4   5   7        1.58        2.21      1.59 o 
  -3   5   7       18.39       19.51      2.06 o 
  -2   5   7      116.45      111.59      3.49 o 
  -1   5   7       37.37       37.26      2.18 o 
   0   5   7      351.07      372.21      8.91 o 
   1   5   7       20.49       24.94      2.39 o 
   2   5   7        0.69        1.35      0.84 o 
   3   5   7      106.53      114.03      4.03 o 
   4   5   7      319.77      340.39      6.64 o 
   5   5   7      144.12      133.16      4.67 o 
   6   5   7       89.90       81.64      5.99 o 
  -5   6   7        1.43        1.88      1.53 o 
  -4   6   7       32.71       22.58      2.38 o 
  -3   6   7      202.05      199.34      6.96 o 
  -2   6   7     1407.78     1443.41     18.15 o 
  -1   6   7      627.42      643.03      9.84 o 
   0   6   7       23.04       21.28      2.27 o 
   1   6   7        1.94        3.69      1.19 o 
   2   6   7      478.65      475.40      6.32 o 
   3   6   7      874.05      895.53     11.11 o 
   4   6   7     2403.71     2560.17     26.52 o 
   5   6   7      104.44      109.91      4.24 o 
   6   6   7       55.08       67.77      2.98 o 
  -4   7   7        0.01        1.05      1.47 o 
  -3   7   7        0.01        1.15      1.34 o 
  -2   7   7      533.93      522.44      9.22 o 
  -1   7   7      128.46      128.00      4.17 o 
   0   7   7      574.70      574.22     10.10 o 
   1   7   7      266.83      254.72      6.24 o 
   2   7   7      185.03      185.48      6.32 o 
   3   7   7        9.14        6.01      1.40 o 
   4   7   7      360.63      360.30      6.92 o 
   5   7   7      168.37      160.07      5.64 o 
   6   7   7       13.25       10.17      1.52 o 
  -4   8   7       48.29       42.87      3.20 o 
  -3   8   7        0.36       -0.51      1.24 o 
  -2   8   7       52.54       54.66      3.85 o 
  -1   8   7      988.70     1078.69     16.83 o 
   0   8   7      581.26      592.75     11.28 o 
   1   8   7       75.92       71.33      3.55 o 
   2   8   7       51.54       45.41      2.68 o 
   3   8   7      234.21      229.14      6.65 o 
   4   8   7      292.44      308.17      6.35 o 
   5   8   7       15.10       15.44      1.89 o 
   6   8   7       28.84       28.23      2.42 o 
  -3   9   7       21.31       33.16      3.07 o 
  -2   9   7       65.94       55.98     11.25 o 
  -1   9   7        3.07        3.06      1.62 o 
   0   9   7      787.94      792.92     13.81 o 
   1   9   7        4.12        0.96      1.35 o 
   2   9   7      714.35      673.25     11.80 o 
   3   9   7       48.34       47.07      3.15 o 
   4   9   7       42.39       41.81      3.31 o 
   5   9   7      151.45      150.19      5.67 o 
   6   9   7       16.62       12.40      2.47 o 
  -3  10   7      103.60      118.52      6.29 o 
  -2  10   7       24.37       23.44      2.89 o 
  -1  10   7        1.33        1.86      1.85 o 
   0  10   7       26.91       29.06      4.13 o 
   1  10   7       25.36       32.20      4.15 o 
   2  10   7       11.25       11.25      1.92 o 
   3  10   7      190.17      188.56     10.00 o 
   4  10   7       17.58       11.01      2.45 o 
   5  10   7        0.00       -0.78      1.21 o 
  -2  11   7        1.29        2.31      1.85 o 
  -1  11   7       42.46       43.62      4.78 o 
   0  11   7        0.01        1.17      1.69 o 
   1  11   7       87.26       74.67      3.63 o 
   2  11   7        7.64        4.12      1.54 o 
   3  11   7       28.52       23.43      3.37 o 
   4  11   7        0.28        0.65      1.33 o 
   5  11   7       15.44       20.44      1.87 o 
  -1  12   7        6.79        4.55      2.04 o 
   0  12   7        0.79        1.42      2.17 o 
   2  12   7       24.43       23.24      3.48 o 
   3  12   7        7.10        5.21      1.63 o 
   4  12   7        0.53        1.29      1.90 o 
  -2 -11   8       70.01       74.67      4.76 o 
  -1 -11   8        0.37       -1.26      1.74 o 
   0 -11   8       50.93       47.19      3.84 o 
  -4 -10   8        9.79        8.14      3.11 o 
  -3 -10   8       43.21       47.70      5.38 o 
  -2 -10   8        0.51        0.75      2.29 o 
  -1 -10   8       33.75       34.72      3.07 o 
   0 -10   8       62.69       58.60      3.66 o 
   1 -10   8      155.82      175.06      5.57 o 
  -5  -9   8       46.51       52.79      3.18 o 
  -4  -9   8       40.17       37.88      3.22 o 
  -3  -9   8      193.53      204.12     10.98 o 
  -2  -9   8      131.50      126.35      7.18 o 
  -1  -9   8      141.79      139.62      5.78 o 
   0  -9   8       24.65       18.16      2.59 o 
   1  -9   8      187.66      198.51      9.29 o 
   2  -9   8      220.82      223.00      5.45 o 
  -5  -8   8       47.46       43.23      3.23 o 
  -4  -8   8        3.01        5.24      1.99 o 
  -3  -8   8      379.63      390.41     10.56 o 
  -2  -8   8       96.25       93.05      7.98 o 
  -1  -8   8      291.14      332.13      9.38 o 
   0  -8   8        2.27        5.73      2.08 o 
   1  -8   8        1.33        3.41      1.32 o 
   2  -8   8       37.39       36.26      2.62 o 
   3  -8   8       30.89       32.42      2.25 o 
  -6  -7   8        3.00        4.68      1.56 o 
  -5  -7   8        1.33        1.76      1.47 o 
  -4  -7   8       16.56       15.39      2.86 o 
  -3  -7   8      530.80      508.59     10.26 o 
  -2  -7   8      222.56      216.77      8.30 o 
  -1  -7   8      109.64      109.58      5.15 o 
   0  -7   8       95.76       82.74      4.88 o 
   1  -7   8      193.66      186.20      5.79 o 
   2  -7   8      704.80      701.39     10.73 o 
   3  -7   8       17.38       18.30      2.09 o 
   4  -7   8        0.12        0.23      2.08 o 
  -6  -6   8        0.88        1.86      1.53 o 
  -5  -6   8       17.95       16.68      2.52 o 
  -4  -6   8       97.50       97.91      7.07 o 
  -3  -6   8       68.69       67.37      4.83 o 
  -2  -6   8        5.37        8.53      2.23 o 
  -1  -6   8      186.68      182.55      6.24 o 
   0  -6   8       66.83       58.03      5.10 o 
   1  -6   8       15.86       15.83      1.93 o 
   2  -6   8       93.85       93.10      3.68 o 
   3  -6   8        2.08        3.75      2.65 o 
   4  -6   8       82.70       81.97      3.36 o 
  -6  -5   8        9.79        5.49      1.41 o 
  -5  -5   8        9.86       11.04      2.31 o 
  -4  -5   8        5.39        3.49      1.54 o 
  -3  -5   8       20.26       16.95      2.24 o 
  -2  -5   8      531.41      537.94     26.02 o 
  -1  -5   8        2.16        1.15      1.25 o 
   0  -5   8       16.12       10.90      1.55 o 
   1  -5   8        3.03        3.36      1.16 o 
   2  -5   8       24.32       19.08      2.04 o 
   3  -5   8        3.57        4.03      1.46 o 
   4  -5   8       49.21       49.03      2.96 o 
  -6  -4   8      209.34      202.90      5.15 o 
  -5  -4   8       96.01       85.39      4.32 o 
  -4  -4   8       22.55       21.57      2.43 o 
  -3  -4   8        1.71        1.42      1.34 o 
  -2  -4   8      132.94      123.40      4.78 o 
  -1  -4   8      816.08      831.57     12.37 o 
   0  -4   8       43.56       47.58      2.12 o 
   1  -4   8      298.31      287.26      5.27 o 
   2  -4   8        2.37        2.49      1.14 o 
   3  -4   8      113.33      107.37      3.93 o 
   4  -4   8      463.75      482.50      8.26 o 
   5  -4   8      550.20      599.40     17.61 o 
  -6  -3   8       66.84       63.10      5.15 o 
  -5  -3   8       24.48       18.09      1.95 o 
  -4  -3   8       63.07       64.77      3.11 o 
  -3  -3   8       24.23       17.81      2.10 o 
  -2  -3   8       65.37       61.41      2.98 o 
  -1  -3   8        0.06       -0.12      1.27 o 
   0  -3   8       23.41       33.38      4.80 o 
   1  -3   8       18.53       15.27      1.47 o 
   2  -3   8       96.32       92.03      3.08 o 
   3  -3   8      341.15      351.70     11.75 o 
   4  -3   8       41.35       39.37      2.99 o 
   5  -3   8       70.15       83.25      6.45 o 
  -6  -2   8       15.51       15.73      2.33 o 
  -5  -2   8        2.26        3.04      1.32 o 
  -4  -2   8       29.00       23.07      2.13 o 
  -3  -2   8       50.18       44.35      2.56 o 
  -2  -2   8        5.19        6.11      1.34 o 
  -1  -2   8      209.27      233.78      8.80 o 
   0  -2   8        0.40        3.89      2.51 o 
   1  -2   8       68.89       70.62      3.71 o 
   2  -2   8      244.77      251.81      4.44 o 
   3  -2   8      183.79      164.56      5.90 o 
   4  -2   8       16.30       12.48      2.03 o 
   5  -2   8      178.53      202.29      6.50 o 
  -6  -1   8       41.10       43.81      2.66 o 
  -5  -1   8       93.78       85.10      4.47 o 
  -4  -1   8       74.52       63.19      3.14 o 
  -3  -1   8      362.63      360.48      6.34 o 
  -2  -1   8       30.29       31.43      4.66 o 
  -1  -1   8      101.10      100.38      5.45 o 
   0  -1   8       94.90       82.87      3.55 o 
   1  -1   8      274.31      277.49      7.27 o 
   2  -1   8        0.89        1.03      0.88 o 
   3  -1   8      322.76      344.03      5.91 o 
   4  -1   8      140.87      125.89      5.88 o 
   5  -1   8       28.23       29.50      3.45 o 
  -6   0   8       21.49       21.47      2.04 o 
  -5   0   8       63.51       65.94      4.64 o 
  -4   0   8       15.01       16.06      2.26 o 
  -3   0   8       22.13       20.39      1.72 o 
  -2   0   8      134.33      106.58      5.48 o 
  -1   0   8        0.10        0.49      1.29 o 
   0   0   8      314.61      309.68      7.16 o 
   1   0   8      126.98      136.56      4.77 o 
   2   0   8       74.74       71.53      2.47 o 
   3   0   8       26.09       23.07      1.74 o 
   4   0   8        0.04        0.74      1.21 o 
   5   0   8      140.19      139.82      5.81 o 
  -6   1   8       17.40       19.97      1.96 o 
  -5   1   8        0.54        0.00      1.39 o 
  -4   1   8        0.95        1.11      1.45 o 
  -3   1   8       49.44       45.29      2.68 o 
  -2   1   8       18.39       10.15      2.06 o 
  -1   1   8        1.04        0.41      1.69 o 
   0   1   8       52.84       45.62      2.62 o 
   1   1   8      232.59      262.28      7.17 o 
   2   1   8       13.79       12.92      2.64 o 
   3   1   8        9.73        7.03      1.22 o 
   4   1   8        4.63        3.17      1.30 o 
   5   1   8        0.15        1.30      1.50 o 
  -6   2   8        8.76        9.92      1.91 o 
  -5   2   8       16.70       17.84      2.30 o 
  -4   2   8      857.93      891.65     15.47 o 
  -3   2   8       64.82       57.60      3.03 o 
  -2   2   8        1.04        0.10      1.14 o 
  -1   2   8      412.03      447.07     13.49 o 
   0   2   8      618.82      675.64     13.93 o 
   1   2   8        3.56        2.02      1.05 o 
   2   2   8       42.01       33.48      2.21 o 
   3   2   8       19.74       18.66      1.69 o 
   4   2   8       91.17       94.08      3.51 o 
   5   2   8       13.75       10.79      1.85 o 
   6   2   8       31.25       28.85      3.59 o 
  -5   3   8        0.00        0.70      1.39 o 
  -4   3   8      102.59      100.21      4.71 o 
  -3   3   8      273.09      271.66      6.38 o 
  -2   3   8       30.95       27.15      2.08 o 
  -1   3   8      106.37       97.62      6.15 o 
   0   3   8      249.04      250.80      7.54 o 
   1   3   8       48.19       45.28      2.87 o 
   2   3   8      177.49      175.45      3.99 o 
   3   3   8       72.17       60.10      2.94 o 
   4   3   8        5.33        3.69      1.80 o 
   5   3   8      136.03      125.46      4.51 o 
   6   3   8       22.81       20.38      2.31 o 
  -5   4   8       18.79       22.52      2.26 o 
  -4   4   8       23.98       26.02      2.66 o 
  -3   4   8      646.36      659.60     12.50 o 
  -2   4   8        5.99        3.59      1.29 o 
  -1   4   8      448.32      446.81      8.72 o 
   0   4   8        0.66       -0.31      1.05 o 
   1   4   8      291.67      295.26      8.68 o 
   2   4   8      573.05      544.77      7.01 o 
   3   4   8       68.34       65.52      2.49 o 
   4   4   8        4.88        4.42      1.37 o 
   5   4   8       44.51       39.78      2.83 o 
   6   4   8       91.17       93.91      5.81 o 
  -5   5   8        1.15        0.84      1.25 o 
  -4   5   8       10.19        9.68      1.94 o 
  -3   5   8      236.62      233.85      5.94 o 
  -2   5   8      128.31      112.67      4.02 o 
  -1   5   8      169.20      160.97      5.17 o 
   0   5   8       23.36       20.60      1.76 o 
   1   5   8       31.04       20.92      3.89 o 
   2   5   8       40.88       39.95      2.48 o 
   3   5   8       25.87       23.07      1.73 o 
   4   5   8      555.58      608.85      9.91 o 
   5   5   8        4.61        4.97      1.45 o 
   6   5   8       11.14        8.29      1.75 o 
  -5   6   8        1.89        0.94      1.92 o 
  -4   6   8      117.26      112.79      5.26 o 
  -3   6   8      342.43      327.36      8.65 o 
  -2   6   8       95.24       93.06      5.30 o 
  -1   6   8      266.04      267.93      7.02 o 
   0   6   8        3.95        3.82      1.21 o 
   1   6   8      314.39      304.39      6.78 o 
   2   6   8      472.15      464.33      6.98 o 
   3   6   8      586.69      597.93      9.29 o 
   4   6   8      171.94      159.12      4.47 o 
   5   6   8       29.14       23.10      2.12 o 
   6   6   8       21.09       14.18      1.92 o 
  -4   7   8       28.43       32.96      2.46 o 
  -3   7   8       13.05       12.10      1.78 o 
  -2   7   8       15.22       12.98      2.64 o 
  -1   7   8      170.54      159.96      6.74 o 
   0   7   8        0.35        0.35      1.16 o 
   1   7   8      513.48      513.32      9.67 o 
   2   7   8       77.84       77.55      3.23 o 
   3   7   8       23.16       23.08      2.30 o 
   4   7   8      155.66      155.35      4.47 o 
   5   7   8      103.35      111.18      4.06 o 
   6   7   8       16.90       17.53      1.67 o 
  -3   8   8       17.88       15.79      2.04 o 
  -2   8   8       68.43       69.21      4.55 o 
  -1   8   8      493.15      538.35     13.20 o 
   0   8   8      185.31      192.03     10.55 o 
   1   8   8      170.64      151.43      5.35 o 
   2   8   8      150.26      161.83      4.62 o 
   3   8   8        0.35        1.35      1.18 o 
   4   8   8       19.04       17.70      2.12 o 
   5   8   8      103.84      100.97      5.14 o 
   6   8   8       36.67       37.11      2.31 o 
  -3   9   8        4.18        0.64      1.72 o 
  -2   9   8       14.32       13.64      2.41 o 
  -1   9   8        1.02        0.08      1.68 o 
   0   9   8        1.46        0.83      1.43 o 
   1   9   8        2.67        1.51      1.39 o 
   2   9   8       47.66       43.76      2.65 o 
   3   9   8      115.40      114.15      4.48 o 
   4   9   8        0.02        0.50      1.31 o 
   5   9   8       22.60       22.48      1.91 o 
  -2  10   8       15.22       11.30      2.86 o 
  -1  10   8        0.90        0.29      1.60 o 
   0  10   8       34.74       36.64      2.81 o 
   1  10   8       28.75       29.48      5.14 o 
   2  10   8      190.41      177.96      5.32 o 
   3  10   8       22.96       18.13      2.09 o 
   4  10   8        0.00        0.08      1.31 o 
   5  10   8        0.15        0.71      1.23 o 
  -1  11   8        4.67        8.42      2.54 o 
   0  11   8        0.29        1.67      1.61 o 
   1  11   8       42.81       44.37      3.48 o 
   2  11   8       16.64       12.65      3.13 o 
   3  11   8       81.14       62.96      3.82 o 
   4  11   8       56.58       52.86      3.02 o 
   0  12   8        7.22        3.18      2.31 o 
   1  12   8        9.34       12.16      2.22 o 
   2  12   8        0.01        0.98      2.17 o 
   3  12   8       13.96       18.44      2.88 o 
  -1 -11   9       60.78       68.24      4.21 o 
  -2 -10   9       26.29       18.10      3.09 o 
  -1 -10   9       12.84       12.06      2.21 o 
   0 -10   9       21.26       20.95      2.31 o 
   1 -10   9      142.72      164.43      5.01 o 
  -4  -9   9      323.63      343.70      8.28 o 
  -2  -9   9        3.83        4.99      2.07 o 
  -1  -9   9       58.16       49.28      4.55 o 
   0  -9   9       10.97        9.33      2.15 o 
   1  -9   9       11.45       12.71      2.06 o 
   2  -9   9       94.42      101.42      4.07 o 
  -5  -8   9       18.80       14.18      2.12 o 
  -4  -8   9      265.60      251.40      8.86 o 
  -3  -8   9       28.45       25.60      4.21 o 
  -2  -8   9        6.74        2.31      4.11 o 
  -1  -8   9        8.85       10.33      2.30 o 
   0  -8   9      254.93      261.75      8.06 o 
   1  -8   9       26.08       36.05      3.20 o 
   2  -8   9        0.19        1.57      1.30 o 
   3  -8   9       10.76       10.08      2.05 o 
  -5  -7   9       21.53       20.18      2.65 o 
  -4  -7   9        2.84        1.09      1.86 o 
  -3  -7   9      101.33       87.07      4.88 o 
  -2  -7   9        1.07       -0.09      1.85 o 
  -1  -7   9       72.91       73.57      4.44 o 
   0  -7   9        0.65       -0.49      1.93 o 
   1  -7   9      254.29      228.86      5.59 o 
   2  -7   9       29.18       32.01      2.32 o 
   3  -7   9        9.35       12.04      2.29 o 
  -5  -6   9       61.91       53.91      7.34 o 
  -4  -6   9       17.20       14.87      2.19 o 
  -3  -6   9      143.03      141.14      7.00 o 
  -2  -6   9     1528.03     1545.87     26.03 o 
  -1  -6   9        8.37        6.66      1.63 o 
   0  -6   9      149.50      145.52      6.18 o 
   1  -6   9       20.63       15.39      2.02 o 
   2  -6   9       49.16       44.24      2.77 o 
   3  -6   9      488.41      528.89      9.77 o 
   4  -6   9       41.87       43.66      3.19 o 
  -6  -5   9      105.91      121.70      4.49 o 
  -5  -5   9       34.02       31.30      3.11 o 
  -4  -5   9       13.22        8.36      1.86 o 
  -3  -5   9      158.20      149.08      6.33 o 
  -2  -5   9      496.54      471.99     14.35 o 
  -1  -5   9       16.94       18.92      2.43 o 
   0  -5   9        2.01        1.79      1.15 o 
   1  -5   9        9.71       11.14      1.76 o 
   2  -5   9       76.12       76.01      3.38 o 
   3  -5   9      182.22      191.67      5.08 o 
   4  -5   9        0.25       -0.06      1.46 o 
  -6  -4   9       31.22       31.64      2.12 o 
  -5  -4   9      308.01      289.18      6.05 o 
  -4  -4   9       93.83       79.29      4.01 o 
  -3  -4   9        0.13       -1.47      1.57 o 
  -2  -4   9       72.01       69.37      4.56 o 
  -1  -4   9      388.34      378.64      7.92 o 
   0  -4   9      110.28      103.69      3.10 o 
   1  -4   9        1.60        1.89      0.99 o 
   2  -4   9      133.11      119.54      5.68 o 
   3  -4   9        4.49        1.95      1.38 o 
   4  -4   9      116.74      109.20      4.96 o 
   5  -4   9       13.60        7.76      2.91 o 
  -6  -3   9        2.76        2.75      1.59 o 
  -5  -3   9        4.83        2.99      1.34 o 
  -4  -3   9      321.11      295.81      6.43 o 
  -3  -3   9      419.07      418.57     17.67 o 
  -2  -3   9       72.38       71.44      3.44 o 
  -1  -3   9       87.70       90.04      3.58 o 
   0  -3   9      387.19      392.68      5.85 o 
   1  -3   9      299.09      298.94      4.91 o 
   2  -3   9      317.94      327.38      5.99 o 
   3  -3   9       21.35       17.72      2.02 o 
   4  -3   9       48.49       48.69      3.15 o 
   5  -3   9        3.18        1.15      1.76 o 
  -6  -2   9        0.33        1.06      1.49 o 
  -5  -2   9        4.06        1.62      1.27 o 
  -4  -2   9       10.29        9.37      1.61 o 
  -3  -2   9       38.07       34.01      3.22 o 
  -2  -2   9      254.21      236.91      6.55 o 
  -1  -2   9        1.32        1.40      1.12 o 
   0  -2   9      266.47      275.61      5.34 o 
   1  -2   9       92.13       89.87      2.63 o 
   2  -2   9       75.32       76.05      2.63 o 
   3  -2   9      142.57      131.49      4.89 o 
   4  -2   9        9.33        6.22      1.71 o 
   5  -2   9       14.24       13.92      2.25 o 
  -6  -1   9        4.22        3.57      1.33 o 
  -5  -1   9        8.11        7.57      1.75 o 
  -4  -1   9      171.91      167.92      5.55 o 
  -3  -1   9       13.04        6.89      1.74 o 
  -2  -1   9       10.94        8.79      1.89 o 
  -1  -1   9      137.87      131.11      4.75 o 
   0  -1   9        0.21        1.19      1.15 o 
   1  -1   9      115.25      111.67      3.06 o 
   2  -1   9      743.51      777.00      9.63 o 
   3  -1   9      318.67      304.11      6.33 o 
   4  -1   9       92.12       95.82      4.21 o 
   5  -1   9       13.54        9.72      2.20 o 
  -6   0   9      124.01      142.50      4.59 o 
  -5   0   9      138.58      127.80      4.78 o 
  -4   0   9       67.28       63.29      3.77 o 
  -3   0   9       69.93       66.40      3.18 o 
  -2   0   9      228.63      217.47      5.21 o 
  -1   0   9       20.21        6.71      7.74 o 
   0   0   9      617.82      651.92     12.25 o 
   1   0   9      765.60      782.80     10.48 o 
   2   0   9        7.70        5.98      1.14 o 
   3   0   9       70.19       64.25      2.89 o 
   4   0   9        2.26       -0.60      1.20 o 
   5   0   9       12.12       11.21      2.36 o 
  -6   1   9        0.04       -0.52      1.09 o 
  -5   1   9        7.97        9.14      2.26 o 
  -4   1   9      163.67      167.78      5.85 o 
  -3   1   9      121.35      110.08      4.95 o 
  -2   1   9       55.51       49.50      3.82 o 
  -1   1   9       54.29       37.72      5.33 o 
   0   1   9        8.42        3.61      1.31 o 
   1   1   9      209.88      207.17      4.60 o 
   2   1   9      146.51      141.26      3.52 o 
   3   1   9       21.79       15.30      1.68 o 
   4   1   9       54.70       61.14      3.04 o 
   5   1   9       11.08        6.45      1.74 o 
   6   1   9        0.01       -0.82      2.95 o 
  -5   2   9      105.13      104.67      5.29 o 
  -4   2   9      205.47      206.81      6.50 o 
  -3   2   9      837.27      870.25     24.95 o 
  -2   2   9       17.21       15.80      2.25 o 
  -1   2   9      822.84      788.58     13.30 o 
   0   2   9     1126.71     1230.43     22.54 o 
   1   2   9       32.62       28.17      1.87 o 
   2   2   9      196.84      188.91      4.10 o 
   3   2   9       37.48       37.02      3.23 o 
   4   2   9       60.09       56.25      2.89 o 
   5   2   9        2.44        3.42      1.54 o 
   6   2   9       10.34        3.13      2.26 o 
  -5   3   9        2.94        4.97      1.90 o 
  -4   3   9      145.22      150.05      5.52 o 
  -3   3   9      231.81      225.79      8.22 o 
  -2   3   9       57.00       53.06      2.83 o 
  -1   3   9       68.59       70.12      3.65 o 
   0   3   9       75.12       76.60      3.15 o 
   1   3   9       41.55       40.78      2.20 o 
   2   3   9      272.90      249.74      5.71 o 
   3   3   9       20.46       20.74      1.87 o 
   4   3   9      465.93      484.27      8.45 o 
   5   3   9        1.84        0.04      1.35 o 
   6   3   9        0.54        0.80      1.50 o 
  -5   4   9       13.54       11.22      2.13 o 
  -4   4   9       63.52       66.66      3.79 o 
  -3   4   9      244.64      251.92     14.60 o 
  -2   4   9      408.31      387.45      7.54 o 
  -1   4   9       27.55       24.71      2.37 o 
   0   4   9       26.01       24.73      1.97 o 
   1   4   9      195.94      193.15      4.35 o 
   2   4   9       57.56       58.19      2.37 o 
   3   4   9       88.68       80.03      3.11 o 
   4   4   9        2.64        2.56      1.31 o 
   5   4   9       24.08       22.72      2.26 o 
   6   4   9        4.23        2.05      1.44 o 
  -5   5   9       10.58       18.85      2.91 o 
  -4   5   9        4.91        5.75      1.72 o 
  -3   5   9      433.28      473.34     16.16 o 
  -2   5   9     1823.54     1996.15     26.80 o 
  -1   5   9      135.45      131.75      4.90 o 
   0   5   9       55.39       52.16      3.29 o 
   1   5   9       30.83       28.62      2.12 o 
   2   5   9        0.79        1.24      1.00 o 
   3   5   9        1.59        2.34      1.28 o 
   4   5   9      473.68      488.41      8.33 o 
   5   5   9       43.18       41.22      5.17 o 
   6   5   9        6.97        6.62      1.58 o 
  -4   6   9        1.20        2.28      1.44 o 
  -3   6   9       11.39        6.85      1.79 o 
  -2   6   9        1.30        3.60      1.69 o 
  -1   6   9      107.19      110.46      5.67 o 
   0   6   9       71.58       83.65      3.56 o 
   1   6   9      130.31      120.41      4.64 o 
   2   6   9       28.87       21.50      1.76 o 
   3   6   9      296.75      303.41      5.72 o 
   4   6   9        0.45        0.34      1.82 o 
   5   6   9       85.44       78.45      3.39 o 
   6   6   9      143.24      163.90      5.60 o 
  -4   7   9      102.50       93.23      4.11 o 
  -3   7   9       16.81       10.71      1.91 o 
  -2   7   9        0.27        0.32      1.75 o 
  -1   7   9       49.79       50.94      4.18 o 
   0   7   9      206.01      219.79      6.43 o 
   1   7   9       66.93       76.21      3.90 o 
   2   7   9        0.74        0.02      1.18 o 
   3   7   9       19.77       17.68      2.56 o 
   4   7   9       16.49       12.63      1.71 o 
   5   7   9      121.82      124.54      4.10 o 
   6   7   9        0.05       -0.07      1.16 o 
  -3   8   9        8.29        8.17      2.05 o 
  -2   8   9        1.33       -1.11      1.63 o 
  -1   8   9        0.03        0.74      1.65 o 
   0   8   9        8.02        7.87      1.81 o 
   1   8   9       78.98       67.62      3.81 o 
   2   8   9      183.98      176.42      5.45 o 
   3   8   9        3.66        2.16      1.45 o 
   4   8   9        5.95        5.67      1.42 o 
   5   8   9       36.63       42.09      2.44 o 
  -3   9   9       59.13       68.15      4.92 o 
  -2   9   9       21.20       20.76      2.55 o 
  -1   9   9        8.01        3.23      1.88 o 
   0   9   9        1.58        0.47      1.44 o 
   1   9   9      471.38      457.61      9.83 o 
   2   9   9      145.41      141.13      4.25 o 
   3   9   9        3.37        3.26      1.54 o 
   4   9   9       58.29       66.86      3.80 o 
   5   9   9       16.19       12.57      1.71 o 
  -2  10   9       47.14       43.01      4.25 o 
  -1  10   9       42.33       47.66      3.46 o 
   0  10   9        0.01        1.03      1.69 o 
   1  10   9       19.23       21.99      2.35 o 
   2  10   9        5.04        7.47      1.71 o 
   3  10   9       12.83       15.73      2.26 o 
   4  10   9        0.08       -1.22      1.29 o 
   5  10   9        7.55        5.44      1.83 o 
  -1  11   9       81.07       87.20      5.81 o 
   0  11   9        0.18       -0.04      1.50 o 
   1  11   9       53.93       56.62      5.01 o 
   2  11   9        5.61        4.42      2.31 o 
   3  11   9       34.48       40.17      2.78 o 
   4  11   9       10.23       13.01      1.70 o 
   2  12   9       85.42       86.33      5.06 o 
  -1 -10  10       45.36       51.99      3.56 o 
   0 -10  10        2.79        2.17      1.74 o 
  -2  -9  10      105.53      108.09      7.21 o 
  -1  -9  10      178.99      176.21      5.85 o 
   0  -9  10       17.86       11.95      2.12 o 
   1  -9  10      108.26      116.27      4.48 o 
  -4  -8  10      205.34      197.06      8.37 o 
  -3  -8  10       65.40       47.27      3.49 o 
  -2  -8  10        2.41        4.76      3.07 o 
  -1  -8  10        3.47        0.41      2.77 o 
   0  -8  10       88.01       84.39      4.43 o 
   1  -8  10       12.63       11.92      2.14 o 
   2  -8  10       33.83       36.53      2.32 o 
  -5  -7  10       39.29       42.57      3.80 o 
  -4  -7  10       22.17       23.79      3.57 o 
  -3  -7  10        2.33        1.87      1.85 o 
  -2  -7  10      158.86      155.26      6.35 o 
  -1  -7  10       39.33       43.74      3.57 o 
   0  -7  10       30.80       23.22      4.42 o 
   1  -7  10       63.51       63.20      4.51 o 
   2  -7  10       28.82       23.89      2.28 o 
   3  -7  10      124.46      129.00      3.81 o 
  -5  -6  10        0.67        0.25      1.69 o 
  -4  -6  10       26.08       20.83      2.65 o 
  -3  -6  10        0.51        1.70      1.68 o 
  -2  -6  10      807.15      795.32     16.44 o 
  -1  -6  10      471.40      412.68     15.92 o 
   0  -6  10       43.43       33.27      3.45 o 
   1  -6  10        9.72        8.25      1.66 o 
   2  -6  10       25.59       27.36      2.19 o 
   3  -6  10       69.63       71.44      3.25 o 
  -5  -5  10        8.95        8.55      2.09 o 
  -4  -5  10       53.61       49.85      4.44 o 
  -3  -5  10        1.09        0.62      1.65 o 
  -2  -5  10      259.53      216.54      7.64 o 
  -1  -5  10      388.34      370.68     10.34 o 
   0  -5  10      299.81      291.77      7.05 o 
   1  -5  10        1.10        0.01      1.40 o 
   2  -5  10        0.37       -0.76      1.29 o 
   3  -5  10       45.61       46.50      3.01 o 
   4  -5  10       10.83        9.47      1.85 o 
  -5  -4  10       51.76       54.03      3.02 o 
  -4  -4  10        5.81        3.66      3.25 o 
  -3  -4  10        0.33        1.82      1.63 o 
  -2  -4  10        0.40        1.29      2.16 o 
  -1  -4  10       29.13       25.37      2.46 o 
   0  -4  10        0.11       -0.47      1.28 o 
   1  -4  10       43.08       41.08      2.28 o 
   2  -4  10       50.85       47.30      2.80 o 
   3  -4  10      565.67      570.60     11.60 o 
   4  -4  10       22.45       22.55      2.59 o 
  -5  -3  10       87.75       89.31      3.73 o 
  -4  -3  10        1.57        0.58      1.68 o 
  -3  -3  10       55.31       49.87      5.71 o 
  -2  -3  10      102.84      105.41      5.15 o 
  -1  -3  10        2.56        3.12      1.35 o 
   0  -3  10      563.82      578.07      8.01 o 
   1  -3  10      108.61      105.44      3.04 o 
   2  -3  10        1.29        0.83      1.08 o 
   3  -3  10       88.62       78.56      3.88 o 
   4  -3  10      118.19      104.12      5.81 o 
   5  -3  10      217.73      220.39      8.74 o 
  -5  -2  10       20.76       23.77      1.94 o 
  -4  -2  10        3.13        1.17      1.42 o 
  -3  -2  10       23.14       19.15      2.81 o 
  -2  -2  10      217.53      215.49      6.52 o 
  -1  -2  10       21.03       16.82      1.99 o 
   0  -2  10       16.21       16.37      2.01 o 
   1  -2  10      663.49      685.18      9.06 o 
   2  -2  10        7.85        5.93      1.67 o 
   3  -2  10       86.69       73.39      3.86 o 
   4  -2  10       57.27       44.75      4.06 o 
   5  -2  10       45.21       44.76      8.60 o 
  -6  -1  10       26.07       30.45      3.34 o 
  -5  -1  10        2.30        1.13      1.35 o 
  -4  -1  10        8.89        5.44      1.69 o 
  -3  -1  10       11.15        8.01      1.82 o 
  -2  -1  10       80.43       77.34      3.97 o 
  -1  -1  10        8.59        8.03      1.57 o 
   0  -1  10       35.13       34.19      2.17 o 
   1  -1  10      392.52      407.13      5.88 o 
   2  -1  10        7.53        7.79      1.56 o 
   3  -1  10        5.06        3.91      1.38 o 
   4  -1  10      155.15      150.31      5.94 o 
   5  -1  10        0.06       -1.65      1.65 o 
  -6   0  10        2.98        6.68      2.08 o 
  -5   0  10       46.25       46.07      2.88 o 
  -4   0  10        6.34       12.00      3.08 o 
  -3   0  10        1.80        0.41      1.47 o 
  -2   0  10      105.86       96.52      3.58 o 
  -1   0  10       64.34       58.62      3.37 o 
   0   0  10       22.65       17.04      2.09 o 
   1   0  10      331.44      319.70      5.52 o 
   2   0  10        1.61        1.23      1.02 o 
   3   0  10      189.35      191.27      5.02 o 
   4   0  10        0.06        1.59      1.30 o 
   5   0  10       30.19       31.41      5.73 o 
  -5   1  10        0.72       -0.68      1.28 o 
  -4   1  10      214.09      212.92      7.80 o 
  -3   1  10      258.80      252.47      8.46 o 
  -2   1  10       99.27       98.35      3.69 o 
  -1   1  10      255.07      269.79      5.95 o 
   0   1  10       27.24       29.12      2.10 o 
   1   1  10        0.55        0.88      0.94 o 
   2   1  10       46.92       41.56      2.20 o 
   3   1  10      101.25       96.52      3.56 o 
   4   1  10       71.64       72.64      3.23 o 
   5   1  10       85.04       72.03      3.55 o 
  -5   2  10       10.14       10.49      1.73 o 
  -4   2  10        2.59        2.58      2.22 o 
  -3   2  10       71.70       82.22      7.07 o 
  -2   2  10        2.10        1.53      1.58 o 
  -1   2  10      101.06       99.74      3.16 o 
   0   2  10      491.65      513.28      8.68 o 
   1   2  10        3.16        1.71      1.13 o 
   2   2  10      111.08      106.83      3.23 o 
   3   2  10       75.23       72.32      3.18 o 
   4   2  10       37.58       35.52      2.40 o 
   5   2  10       24.89       20.69      2.44 o 
  -5   3  10       43.33       55.81      5.15 o 
  -4   3  10       26.55       31.09      4.64 o 
  -3   3  10      882.23      909.59     18.70 o 
  -2   3  10        9.72        5.54      2.70 o 
  -1   3  10      119.21      110.06      4.00 o 
   0   3  10       60.92       55.54      3.65 o 
   1   3  10        0.02        0.28      0.99 o 
   2   3  10      200.58      196.78      4.41 o 
   3   3  10        0.11        1.45      1.18 o 
   4   3  10        4.88        3.74      1.34 o 
   5   3  10      143.98      131.56      5.07 o 
   6   3  10        8.95        9.33      2.29 o 
  -5   4  10       41.15       48.15      4.21 o 
  -4   4  10       12.28        9.00      2.26 o 
  -3   4  10       40.96       37.55      3.66 o 
  -2   4  10     1389.57     1493.48     21.43 o 
  -1   4  10      142.45      138.69      6.03 o 
   0   4  10       17.43       15.76      1.83 o 
   1   4  10      285.74      285.86      6.77 o 
   2   4  10        1.26        2.24      1.10 o 
   3   4  10     1964.59     2150.97     23.67 o 
   4   4  10        3.02        3.50      1.42 o 
   5   4  10        4.49        2.61      1.47 o 
   6   4  10        0.18        1.24      1.28 o 
  -4   5  10       42.13       45.55      4.80 o 
  -3   5  10       22.10       28.37      3.24 o 
  -2   5  10      157.34      144.80      5.46 o 
  -1   5  10        7.50        7.36      2.18 o 
   0   5  10       14.04       12.02      1.87 o 
   1   5  10      255.00      247.50      5.63 o 
   2   5  10        0.03       -0.51      1.03 o 
   3   5  10      244.06      245.01      5.10 o 
   4   5  10        4.02        2.16      1.32 o 
   5   5  10        8.54        8.46      1.83 o 
   6   5  10        2.96        2.75      1.78 o 
  -4   6  10       24.58       19.01      2.32 o 
  -3   6  10       44.51       43.54      2.99 o 
  -2   6  10      563.80      627.13     14.49 o 
  -1   6  10      362.63      390.76     11.01 o 
   0   6  10       36.30       32.74      2.73 o 
   1   6  10       14.84       10.41      1.90 o 
   2   6  10      279.04      270.80      5.34 o 
   3   6  10      488.59      492.59      7.62 o 
   4   6  10       79.00       72.17      3.14 o 
  -3   7  10       74.83       75.86      4.22 o 
  -2   7  10       23.50       18.41      2.80 o 
  -1   7  10      996.19     1092.47     21.08 o 
   0   7  10      156.57      140.71      5.16 o 
   1   7  10        2.43        6.12      1.65 o 
   2   7  10      295.64      308.04      6.45 o 
   3   7  10       19.05       13.86      1.85 o 
   4   7  10        6.86        5.10      1.37 o 
   5   7  10      127.14      135.68      3.97 o 
  -3   8  10        0.44        0.47      1.98 o 
  -2   8  10        3.88        2.66      1.79 o 
  -1   8  10       87.21       76.26      4.74 o 
   0   8  10       37.71       35.89      2.90 o 
   1   8  10      235.36      245.84      6.92 o 
   2   8  10      525.32      511.22     10.46 o 
   3   8  10       33.46       27.37      6.96 o 
   4   8  10        2.00        0.82      1.26 o 
   5   8  10        5.18        5.46      1.27 o 
  -2   9  10        0.09        1.28      1.51 o 
  -1   9  10      106.40      118.32      6.22 o 
   0   9  10       36.41       25.66      3.61 o 
   1   9  10      132.86      113.91      8.49 o 
   2   9  10      314.91      292.07      7.36 o 
   3   9  10       69.36       68.11      3.93 o 
   4   9  10       18.83       18.43      2.21 o 
   5   9  10       14.53       13.31      2.26 o 
  -2  10  10        0.12       -1.74      1.74 o 
  -1  10  10       13.11       10.03      1.92 o 
   0  10  10       45.31       49.62      3.55 o 
   1  10  10        8.99       12.24      2.23 o 
   2  10  10        6.50        6.71      1.97 o 
   3  10  10      118.63      116.06      5.03 o 
   4  10  10        4.33        6.89      1.49 o 
   0  11  10       11.45       14.06      2.00 o 
   1  11  10        4.85        4.51      1.63 o 
   2  11  10        8.22       10.36      2.56 o 
   3  11  10        0.43        1.92      1.83 o 
  -2  -9  11        0.57        1.42      2.91 o 
  -1  -9  11       28.46       24.02      2.89 o 
   0  -9  11      139.15      148.29      4.92 o 
   1  -9  11       27.00       29.56      2.79 o 
  -4  -8  11        1.63        2.33      1.83 o 
  -3  -8  11        2.81        5.44      3.35 o 
  -2  -8  11      246.02      225.06     10.52 o 
  -1  -8  11      112.08      130.90      5.23 o 
   0  -8  11        0.63       -1.47      1.47 o 
   1  -8  11        1.74        1.11      1.44 o 
   2  -8  11        9.81        7.11      2.52 o 
  -4  -7  11        1.63        0.69      1.81 o 
  -3  -7  11       51.76       51.00      3.57 o 
  -2  -7  11      324.92      310.30      9.29 o 
  -1  -7  11       28.39       14.53     13.84 o 
   0  -7  11       44.15       44.61      3.44 o 
   1  -7  11        9.31        5.97      2.84 o 
   2  -7  11       31.36       27.71      2.90 o 
  -5  -6  11        2.18        2.91      1.76 o 
  -4  -6  11       19.51       22.98      2.59 o 
  -3  -6  11        0.22        1.15      1.58 o 
  -2  -6  11        0.62        0.82      1.71 o 
  -1  -6  11      342.94      324.62     11.58 o 
   0  -6  11       93.07       83.82      4.76 o 
   1  -6  11       20.04       17.46      2.28 o 
   2  -6  11      144.27      143.21      4.66 o 
   3  -6  11      149.57      156.41      4.28 o 
  -5  -5  11        3.58        1.44      1.88 o 
  -4  -5  11        1.51        4.12      1.70 o 
  -3  -5  11        2.73        3.91      1.92 o 
  -2  -5  11       37.76       27.98      7.02 o 
  -1  -5  11       18.10       16.37      2.92 o 
   0  -5  11       68.11       69.72      3.61 o 
   1  -5  11        0.64        1.04      1.43 o 
   2  -5  11      187.32      199.79      5.10 o 
   3  -5  11        0.06        1.12      1.39 o 
   4  -5  11        3.76        4.44      2.29 o 
  -5  -4  11       27.28       28.65      4.08 o 
  -4  -4  11       82.86       66.66      4.68 o 
  -3  -4  11        5.86        5.66      1.98 o 
  -2  -4  11      203.31      192.72     17.05 o 
  -1  -4  11      128.90      131.69      7.89 o 
   0  -4  11      299.35      295.13      7.12 o 
   1  -4  11       77.29       73.04      2.93 o 
   2  -4  11       15.33       12.20      1.84 o 
   3  -4  11      225.44      236.66      6.20 o 
   4  -4  11        2.12        2.58      1.60 o 
  -5  -3  11        0.06        0.88      1.58 o 
  -4  -3  11       13.29       16.03      2.57 o 
  -3  -3  11       32.68       32.06      3.31 o 
  -2  -3  11       22.27       22.77      2.99 o 
  -1  -3  11        2.14        3.47      3.13 o 
   0  -3  11      582.04      575.32     10.36 o 
   1  -3  11       85.26       82.83      3.05 o 
   2  -3  11       16.85       15.55      1.66 o 
   3  -3  11       20.07       16.68      2.18 o 
   4  -3  11       50.50       46.50      3.34 o 
  -5  -2  11        5.69        3.96      1.91 o 
  -4  -2  11       12.55       13.73      3.63 o 
  -3  -2  11       14.87        9.91      2.31 o 
  -2  -2  11       27.53       34.46      3.43 o 
  -1  -2  11      116.95      107.15      4.27 o 
   0  -2  11      500.65      474.27      8.26 o 
   1  -2  11        0.01        0.45      1.07 o 
   2  -2  11      306.10      321.78      7.82 o 
   3  -2  11      102.55       79.87      4.07 o 
   4  -2  11      342.97      313.70      8.50 o 
  -5  -1  11        0.00        0.63      1.57 o 
  -4  -1  11        2.34        3.57      1.58 o 
  -3  -1  11      132.83      123.34      8.82 o 
  -2  -1  11       44.38       38.75      3.48 o 
  -1  -1  11       13.21        8.13      1.86 o 
   0  -1  11      137.96      130.52      4.64 o 
   1  -1  11        1.62        2.05      1.12 o 
   2  -1  11       90.44       85.80      3.47 o 
   3  -1  11      166.08      164.28      4.66 o 
   4  -1  11       43.14       46.15      5.54 o 
   5  -1  11        7.86        6.47      1.81 o 
  -5   0  11       48.16       54.66      3.44 o 
  -4   0  11       35.98       26.38      3.83 o 
  -3   0  11      241.53      240.29      6.47 o 
  -2   0  11      224.10      237.08     14.90 o 
  -1   0  11        6.81       10.54      2.38 o 
   0   0  11       96.96       95.61      3.48 o 
   1   0  11        9.09        7.58      1.38 o 
   2   0  11       33.19       37.32      2.61 o 
   3   0  11      121.77      117.77      4.00 o 
   4   0  11       41.92       41.92      2.51 o 
   5   0  11       30.49       26.76      2.64 o 
  -5   1  11        0.53        0.42      1.38 o 
  -4   1  11       18.11       15.20      2.51 o 
  -3   1  11        7.11        3.35      2.01 o 
  -2   1  11        0.26        0.50      1.46 o 
  -1   1  11       35.15       37.86      2.58 o 
   0   1  11      165.14      147.24      6.33 o 
   1   1  11       39.55       37.76      2.15 o 
   2   1  11       53.94       40.74      2.53 o 
   3   1  11      249.71      255.58      5.86 o 
   4   1  11      257.80      254.72      5.65 o 
   5   1  11       73.08       74.52      3.07 o 
  -5   2  11       15.88       16.94      2.11 o 
  -4   2  11       34.54       36.85      3.42 o 
  -3   2  11      181.96      173.71      7.03 o 
  -2   2  11      208.48      202.49      7.35 o 
  -1   2  11        0.00        0.14      1.18 o 
   0   2  11       12.09        7.73      2.60 o 
   1   2  11       24.85       27.94      3.03 o 
   2   2  11      714.83      719.33     10.69 o 
   3   2  11        2.65        1.28      1.19 o 
   4   2  11       46.64       43.63      2.59 o 
   5   2  11       94.11       91.22      4.04 o 
  -5   3  11        1.76        1.81      1.35 o 
  -4   3  11       14.46       15.50      2.36 o 
  -3   3  11        0.44        0.70      1.75 o 
  -2   3  11        0.93        0.13      1.75 o 
  -1   3  11       55.18       46.83      3.88 o 
   0   3  11       11.10       11.93      3.08 o 
   1   3  11        0.07        2.07      1.32 o 
   2   3  11        4.71        5.45      1.44 o 
   3   3  11       33.07       28.40      2.28 o 
   4   3  11       68.78       54.86      4.34 o 
   5   3  11        1.93        1.62      1.43 o 
  -4   4  11      153.45      155.41      5.89 o 
  -3   4  11      140.70      150.37      6.46 o 
  -2   4  11        0.30        0.43      1.61 o 
  -1   4  11        9.67        6.26      2.20 o 
   0   4  11       88.35       76.15      4.65 o 
   1   4  11      210.53      205.77      5.20 o 
   2   4  11      719.11      738.78     10.85 o 
   3   4  11      105.49      102.84      3.76 o 
   4   4  11      103.89       99.60      3.57 o 
   5   4  11        0.24        0.40      1.31 o 
  -4   5  11       26.32       25.10      2.58 o 
  -3   5  11        1.19       -0.28      1.63 o 
  -2   5  11       69.65       67.23      4.62 o 
  -1   5  11       15.44       12.47      2.54 o 
   0   5  11       79.48       75.23      4.86 o 
   1   5  11        8.48        5.64      1.48 o 
   2   5  11      208.09      204.18      4.56 o 
   3   5  11      265.76      283.73      6.52 o 
   4   5  11        4.90        2.67      1.30 o 
   5   5  11       77.49       70.27      5.91 o 
  -4   6  11        0.08        1.81      1.85 o 
  -3   6  11       38.32       37.16      3.26 o 
  -2   6  11       50.73       43.82      3.86 o 
  -1   6  11       20.83       17.48      2.92 o 
   0   6  11       85.17       80.99      5.09 o 
   1   6  11      124.81       99.37      4.36 o 
   2   6  11      157.85      173.83      4.21 o 
   3   6  11       47.10       46.80      2.50 o 
   4   6  11        2.03        1.31      1.32 o 
   5   6  11      116.65      108.30      5.97 o 
  -3   7  11        0.01       -1.30      1.88 o 
  -2   7  11       33.55       27.89      3.09 o 
  -1   7  11       36.73       38.85      3.66 o 
   0   7  11      688.53      699.56     15.73 o 
   1   7  11       11.62        3.86      1.58 o 
   2   7  11       78.37       77.29      3.89 o 
   3   7  11        0.00        0.27      1.11 o 
   4   7  11        7.92        4.55      1.41 o 
  -3   8  11       30.85       37.29      3.64 o 
  -2   8  11        4.96        4.76      1.78 o 
  -1   8  11       21.50       19.70      2.68 o 
   0   8  11       98.66      107.35      5.47 o 
   1   8  11      175.01      170.17      5.59 o 
   2   8  11        1.16        1.75      1.52 o 
   3   8  11       27.83       26.32      3.17 o 
   4   8  11        2.36        2.23      1.26 o 
   5   8  11       87.27       94.66      4.69 o 
  -2   9  11       12.92       10.80      1.92 o 
  -1   9  11       36.07       44.68      3.34 o 
   0   9  11        4.34        6.23      1.94 o 
   1   9  11       25.09       24.66      2.84 o 
   2   9  11        4.25        7.50      2.00 o 
   3   9  11       40.19       39.84      2.98 o 
   4   9  11       14.65       17.77      2.01 o 
  -1  10  11        3.56        2.71      1.51 o 
   0  10  11        7.63        5.07      1.64 o 
   1  10  11       32.78       30.28      2.77 o 
   2  10  11       27.00       22.88      2.51 o 
   3  10  11       60.87       61.29      4.62 o 
   1  11  11        7.89       11.87      1.85 o 
   2  11  11        0.04        1.37      1.72 o 
  -2  -8  12        7.94       10.91      3.23 o 
  -1  -8  12      105.39      103.97      6.68 o 
   0  -8  12       15.57       19.27      2.30 o 
   1  -8  12        7.62        6.35      1.69 o 
  -4  -7  12       25.06       31.34      3.23 o 
  -3  -7  12      169.10      175.09      7.80 o 
  -2  -7  12       27.01       25.96      2.75 o 
  -1  -7  12       92.75       97.29      7.25 o 
   0  -7  12        0.26        1.15      1.54 o 
   1  -7  12        0.17       -0.80      1.38 o 
   2  -7  12        0.39        2.15      1.33 o 
  -4  -6  12       20.75       14.57      3.59 o 
  -3  -6  12      239.21      242.38      7.41 o 
  -2  -6  12       31.79       22.95      2.80 o 
  -1  -6  12       11.52       14.59      3.10 o 
   0  -6  12        3.57        3.57      1.82 o 
   1  -6  12        2.97        2.31      1.85 o 
   2  -6  12       22.26       22.10      2.10 o 
  -4  -5  12       60.73       63.52      3.70 o 
  -3  -5  12       58.48       59.93      5.96 o 
  -2  -5  12       13.98        7.51      2.06 o 
  -1  -5  12       80.31       78.01      4.68 o 
   0  -5  12       14.51       15.51      2.95 o 
   1  -5  12      125.42      127.05      4.65 o 
   2  -5  12        7.39        8.25      1.81 o 
   3  -5  12       16.30       14.52      1.88 o 
  -5  -4  12       12.87       13.15      2.59 o 
  -4  -4  12        4.58        3.22      1.56 o 
  -3  -4  12       53.81       59.71      5.80 o 
  -2  -4  12       19.45       16.26      2.54 o 
  -1  -4  12      178.32      175.85      6.95 o 
   0  -4  12        1.78        2.17      1.51 o 
   1  -4  12        0.96        0.99      1.49 o 
   2  -4  12        0.92       -0.11      1.52 o 
   3  -4  12      253.70      256.66      9.38 o 
  -5  -3  12       27.18       30.15      3.52 o 
  -4  -3  12       79.71       76.71      5.65 o 
  -3  -3  12        4.51        3.03      1.81 o 
  -2  -3  12       27.08       28.07      3.16 o 
  -1  -3  12      115.31      109.43      5.48 o 
   0  -3  12      240.12      223.41      7.75 o 
   1  -3  12      750.55      753.73     10.92 o 
   2  -3  12       38.07       38.72      2.23 o 
   3  -3  12        0.20       -0.88      2.20 o 
   4  -3  12        8.38        7.08      1.71 o 
  -5  -2  12        1.24        2.47      2.24 o 
  -4  -2  12       24.67       21.28      2.65 o 
  -3  -2  12        2.98        1.47      1.70 o 
  -2  -2  12      264.75      277.98      9.12 o 
  -1  -2  12       17.75        9.79      3.97 o 
   0  -2  12      294.84      289.71      7.36 o 
   1  -2  12      294.33      299.98      5.69 o 
   2  -2  12       14.68       11.99      1.87 o 
   3  -2  12       18.47       20.60      1.90 o 
   4  -2  12        6.14        7.70      1.93 o 
  -5  -1  12       31.20       40.72      4.30 o 
  -4  -1  12        7.70        6.23      1.98 o 
  -3  -1  12        5.11        0.49      1.75 o 
  -2  -1  12       30.61       31.59      4.30 o 
  -1  -1  12       16.99       15.31      2.56 o 
   0  -1  12      253.98      234.12      6.50 o 
   1  -1  12      555.15      602.14     11.41 o 
   2  -1  12       44.70       39.54      3.01 o 
   3  -1  12       26.00       21.41      2.99 o 
   4  -1  12       26.22       21.67      2.55 o 
  -5   0  12       46.13       53.47      3.21 o 
  -4   0  12       79.13       87.31      4.65 o 
  -3   0  12      287.13      288.64      7.03 o 
  -2   0  12       24.75       14.98      2.59 o 
  -1   0  12      551.78      612.83     13.65 o 
   0   0  12      123.10      114.25      4.48 o 
   1   0  12      401.91      417.37      8.74 o 
   2   0  12      114.53      109.95      3.88 o 
   3   0  12       55.54       52.76      2.82 o 
   4   0  12       64.12       63.16      3.03 o 
   5   0  12        0.01       -1.37      1.78 o 
  -5   1  12       13.06       11.86      1.82 o 
  -4   1  12      248.38      290.67     14.24 o 
  -3   1  12       94.84       90.50      4.95 o 
  -2   1  12       94.53       82.89      3.91 o 
  -1   1  12       38.32       33.48      2.78 o 
   0   1  12       39.68       28.41     10.47 o 
   1   1  12      110.66      106.96      4.39 o 
   2   1  12       21.04       22.55      2.12 o 
   3   1  12       20.02       21.41      2.07 o 
   4   1  12        2.18        5.23      1.98 o 
   5   1  12       48.86       50.30      3.89 o 
  -5   2  12       19.40       24.25      3.16 o 
  -4   2  12       46.85       48.66      3.57 o 
  -3   2  12       13.07       10.61      2.30 o 
  -2   2  12       87.90       89.62      4.99 o 
  -1   2  12      158.68      157.37      4.49 o 
   0   2  12       11.75        9.56      2.56 o 
   1   2  12        1.45        3.30      1.57 o 
   2   2  12      105.43       99.67      4.10 o 
   3   2  12        8.72       11.82      1.74 o 
   4   2  12        0.19        0.25      1.30 o 
   5   2  12       18.44       20.41      3.21 o 
  -4   3  12      107.91      127.95      5.23 o 
  -3   3  12      386.97      441.07     11.17 o 
  -2   3  12      529.94      552.44     13.00 o 
  -1   3  12      142.42      135.45      6.09 o 
   0   3  12      110.11      120.31      4.61 o 
   1   3  12        8.35        7.69      1.90 o 
   2   3  12       27.26       26.37      2.18 o 
   3   3  12      137.93      119.53      3.92 o 
   4   3  12       66.04       56.65      3.07 o 
   5   3  12       11.16       12.03      1.82 o 
  -4   4  12        3.77        7.64      1.83 o 
  -3   4  12       29.83       27.81      3.00 o 
  -2   4  12       38.30       32.96      4.70 o 
  -1   4  12       72.82       63.78      4.40 o 
   0   4  12        6.27        1.88      1.50 o 
   1   4  12        2.51        1.88      1.35 o 
   2   4  12      540.59      579.12      9.38 o 
   3   4  12       18.01       21.34      2.16 o 
   4   4  12       81.49       74.57      3.34 o 
   5   4  12      172.70      199.02      8.01 o 
  -4   5  12       12.24       17.00      2.86 o 
  -3   5  12      369.33      408.99      9.94 o 
  -2   5  12        2.51        5.79      2.87 o 
  -1   5  12        0.01        0.00      1.71 o 
   0   5  12        3.58        1.76      1.83 o 
   1   5  12       36.89       32.87      2.40 o 
   2   5  12      257.55      271.18      6.11 o 
   3   5  12        1.79        1.90      1.30 o 
   4   5  12        0.12       -0.76      1.22 o 
   5   5  12       30.68       33.85      2.39 o 
  -3   6  12       14.47       16.63      3.04 o 
  -2   6  12        0.51        0.04      1.58 o 
  -1   6  12       27.05       22.80      2.93 o 
   0   6  12       56.54       55.08      4.16 o 
   1   6  12      107.53       97.96      4.37 o 
   2   6  12       15.40       15.01      1.90 o 
   3   6  12       36.17       41.16      2.56 o 
   4   6  12        0.17        0.43      1.42 o 
   5   6  12        7.61        8.86      1.53 o 
  -3   7  12        0.01       -0.05      1.76 o 
  -2   7  12       19.79       14.96      2.60 o 
  -1   7  12      124.10      132.18      5.83 o 
   0   7  12       48.98       38.02      3.96 o 
   1   7  12      204.58      206.97      6.14 o 
   2   7  12      100.84      115.66      4.86 o 
   3   7  12      202.71      212.18      4.70 o 
   4   7  12        2.54        2.31      1.54 o 
  -2   8  12        6.89        6.56      1.68 o 
  -1   8  12       34.98       37.51      3.14 o 
   0   8  12        0.18        0.12      1.45 o 
   1   8  12        2.57        4.23      2.81 o 
   2   8  12       25.74       17.25      2.54 o 
   3   8  12       31.56       40.56      3.22 o 
   4   8  12       14.31       20.04      2.29 o 
  -1   9  12       46.31       50.00      3.18 o 
   0   9  12       19.95       21.36      2.46 o 
   1   9  12        2.19        0.66      1.50 o 
   2   9  12        4.35        2.92      1.65 o 
   3   9  12       62.37       78.60      5.15 o 
   0  10  12       39.29       43.93      3.10 o 
   1  10  12       37.04       39.78      3.96 o 
   2  10  12        8.68        8.49      1.85 o 
  -1  -8  13       70.06       79.11      5.28 o 
  -3  -7  13      111.53      105.44      5.44 o 
  -2  -7  13      140.99      134.24      6.36 o 
  -1  -7  13        5.96        4.87      2.70 o 
   0  -7  13       43.87       49.40      3.39 o 
   1  -7  13        0.00        0.42      1.38 o 
  -3  -6  13        0.93        1.38      1.41 o 
  -2  -6  13      109.71      103.69      4.70 o 
  -1  -6  13        0.54        0.85      1.57 o 
   0  -6  13        0.01       -1.20      1.57 o 
   1  -6  13      109.26      110.45      4.35 o 
   2  -6  13       61.05       54.88      3.71 o 
  -4  -5  13      126.30      145.91      4.94 o 
  -3  -5  13        1.67        4.42      2.10 o 
  -2  -5  13       35.46       29.72      2.98 o 
  -1  -5  13       17.84       16.95      2.49 o 
   0  -5  13       84.32       82.25      4.52 o 
   1  -5  13        1.08        0.03      2.20 o 
   2  -5  13       11.98       10.24      1.72 o 
  -4  -4  13        0.37        1.85      1.43 o 
  -3  -4  13       39.38       38.55      3.24 o 
  -2  -4  13       52.05       63.70      4.14 o 
  -1  -4  13        0.08        2.20      2.28 o 
   0  -4  13       11.96       12.29      2.38 o 
   1  -4  13        6.33        5.81      1.51 o 
   2  -4  13        1.97        1.61      1.49 o 
   3  -4  13        1.20        3.21      1.60 o 
  -4  -3  13       21.02       22.83      2.45 o 
  -3  -3  13        0.42        4.23      2.32 o 
  -2  -3  13       54.04       53.35      3.92 o 
  -1  -3  13       20.88       18.44      4.38 o 
   0  -3  13        9.15       12.38      3.84 o 
   1  -3  13        9.55        9.00      1.68 o 
   2  -3  13       32.58       25.32      2.79 o 
   3  -3  13        0.05       -0.46      1.52 o 
  -4  -2  13       19.19       12.99      2.16 o 
  -3  -2  13       16.59       10.39      2.22 o 
  -2  -2  13      184.99      211.08      7.46 o 
  -1  -2  13        2.54        2.89      1.73 o 
   0  -2  13        0.63        0.75      1.60 o 
   1  -2  13       11.78        8.29      1.79 o 
   2  -2  13       16.16       12.54      1.68 o 
   3  -2  13      106.89      100.09      4.61 o 
   4  -2  13      244.15      238.56      6.07 o 
  -4  -1  13        3.02        3.04      2.59 o 
  -3  -1  13      190.85      181.04      6.65 o 
  -2  -1  13      245.25      227.20      7.86 o 
  -1  -1  13       24.91       20.77      2.81 o 
   0  -1  13       13.45       12.31      2.16 o 
   1  -1  13      432.30      450.22      8.98 o 
   2  -1  13       34.91       31.83      2.61 o 
   3  -1  13        3.84        2.12      1.38 o 
   4  -1  13       29.31       23.24      5.44 o 
  -4   0  13      209.87      250.13     10.87 o 
  -3   0  13        3.41        1.93      1.81 o 
  -2   0  13       46.49       44.20      3.82 o 
  -1   0  13      396.01      410.51     10.81 o 
   0   0  13       68.22       69.18      3.80 o 
   1   0  13      279.56      278.16      8.84 o 
   2   0  13       23.56       24.95      2.55 o 
   3   0  13        1.05        2.31      1.79 o 
   4   0  13       99.19      102.37      3.45 o 
  -4   1  13      608.36      671.08     13.03 o 
  -3   1  13        0.71        3.37      1.91 o 
  -2   1  13       57.73       66.91      4.44 o 
  -1   1  13       80.18       70.59      7.74 o 
   0   1  13        8.62        5.64      2.00 o 
   1   1  13       51.41       52.88      4.05 o 
   2   1  13        2.13        3.25      1.42 o 
   3   1  13      128.43      117.02      3.77 o 
   4   1  13        7.08       10.23      1.61 o 
  -4   2  13        4.85        6.15      1.78 o 
  -3   2  13      558.22      635.20     13.73 o 
  -2   2  13      259.57      285.61      8.69 o 
  -1   2  13       48.77       33.12     12.20 o 
   0   2  13        1.98        1.84      2.04 o 
   1   2  13       93.71       96.56      7.92 o 
   2   2  13      247.08      259.50      5.81 o 
   3   2  13      134.15      133.51      5.86 o 
   4   2  13       16.90       20.27      1.98 o 
  -4   3  13      230.61      263.24      9.68 o 
  -3   3  13      172.15      175.93     10.29 o 
  -2   3  13       22.96       25.52      3.03 o 
  -1   3  13       82.62       83.30      4.90 o 
   0   3  13        1.42        0.74      1.71 o 
   1   3  13       75.70       80.68      7.27 o 
   2   3  13      296.20      314.97      6.42 o 
   3   3  13       15.45       10.47      1.61 o 
   4   3  13       12.18       14.48      1.79 o 
  -3   4  13      234.52      256.56      9.07 o 
  -2   4  13       18.79       13.77      3.45 o 
  -1   4  13      132.43      130.99      5.98 o 
   0   4  13       32.65       17.08      7.71 o 
   1   4  13       26.81       18.19      4.21 o 
   2   4  13      210.30      216.15      6.32 o 
   3   4  13      547.63      551.74      9.84 o 
   4   4  13       43.27       41.36      4.64 o 
  -3   5  13        0.96        2.29      2.06 o 
  -2   5  13        0.28        0.92      2.15 o 
  -1   5  13      336.18      339.44      9.66 o 
   0   5  13        9.85        8.66      2.30 o 
   1   5  13       19.16       14.48      2.06 o 
   2   5  13      145.05      146.31      5.08 o 
   3   5  13      241.14      257.24      6.15 o 
   4   5  13       43.65       41.42      2.45 o 
  -3   6  13       16.76       13.59      2.63 o 
  -2   6  13        0.67       -1.53      1.53 o 
  -1   6  13        2.55        1.47      1.73 o 
   0   6  13      182.05      187.35      7.04 o 
   1   6  13        5.57        3.49      1.96 o 
   2   6  13       11.63       11.36      1.89 o 
   3   6  13       13.18       16.27      1.86 o 
   4   6  13       30.38       35.71      3.71 o 
  -2   7  13        9.18        8.86      1.95 o 
  -1   7  13       10.31        5.97      1.83 o 
   0   7  13       32.02       42.79      3.50 o 
   1   7  13      523.88      508.61     11.93 o 
   2   7  13        5.52        6.50      2.03 o 
   3   7  13       16.89       15.49      1.81 o 
  -1   8  13       58.87       68.58      3.68 o 
   0   8  13      105.54      120.42      5.09 o 
   1   8  13       85.57       83.98      4.36 o 
   2   8  13      190.14      186.46      6.24 o 
   3   8  13        5.90        6.74      1.89 o 
   0   9  13      244.90      269.34      9.56 o 
   1   9  13       28.60       41.43      3.18 o 
   2   9  13       45.49       41.37      2.88 o 
  -1  -7  14        0.34       -0.18      2.17 o 
  -2  -6  14        0.15        0.51      1.39 o 
  -1  -6  14       76.81       88.96      4.90 o 
   0  -6  14       51.33       45.27      4.51 o 
   1  -6  14        0.81       -1.26      2.33 o 
  -3  -5  14      148.84      176.15      5.47 o 
  -2  -5  14        5.04        2.07      1.55 o 
  -1  -5  14       29.26       27.67      2.72 o 
   0  -5  14       87.78       87.85      6.62 o 
   1  -5  14        5.69        3.50      2.65 o 
  -3  -4  14       12.05       10.90      2.70 o 
  -2  -4  14       14.31       12.83      2.11 o 
  -1  -4  14        8.97        9.00      2.05 o 
   0  -4  14       59.32       55.01      3.73 o 
   1  -4  14      117.21      111.29      6.21 o 
   2  -4  14        9.79        7.83      1.86 o 
  -4  -3  14        6.16        4.42      2.33 o 
  -3  -3  14        9.67        2.51      1.55 o 
  -2  -3  14        4.23        5.03      1.75 o 
  -1  -3  14       19.69       18.92      2.64 o 
   0  -3  14       95.80       93.01      4.79 o 
   1  -3  14        0.78        2.01      1.29 o 
   2  -3  14       35.91       37.65      2.95 o 
   3  -3  14        0.21        0.80      3.34 o 
  -4  -2  14      162.47      192.11      8.35 o 
  -3  -2  14        1.16        1.90      1.50 o 
  -2  -2  14       49.39       38.17      3.44 o 
  -1  -2  14        4.63        5.77      1.99 o 
   0  -2  14       88.36       83.70      4.64 o 
   1  -2  14      272.50      278.71     22.86 o 
   2  -2  14        0.81        0.67      1.34 o 
   3  -2  14        0.04        1.14      1.48 o 
  -4  -1  14       20.91       24.18      3.43 o 
  -3  -1  14       14.49       13.96      2.29 o 
  -2  -1  14       93.57       88.17      4.58 o 
  -1  -1  14      128.51      135.69      5.89 o 
   0  -1  14       16.19       15.02      2.22 o 
   1  -1  14       27.97       30.24      3.12 o 
   2  -1  14       34.07       34.55      2.47 o 
   3  -1  14        5.67        5.90      1.40 o 
  -4   0  14       23.66       26.74      3.68 o 
  -3   0  14       47.10       46.74      3.42 o 
  -2   0  14       37.37       46.99      3.65 o 
  -1   0  14        5.30        9.42      2.25 o 
   0   0  14        4.21        3.80      1.76 o 
   1   0  14       32.83       25.91      3.10 o 
   2   0  14       73.01       75.22      5.74 o 
   3   0  14       72.60       68.11      3.02 o 
   4   0  14        4.40        4.84      1.53 o 
  -4   1  14       29.46       32.60      3.77 o 
  -3   1  14        1.83        3.20      2.86 o 
  -2   1  14      199.51      186.11      9.39 o 
  -1   1  14        4.46        7.24      2.15 o 
   0   1  14       15.79       18.46      2.74 o 
   1   1  14        0.04       -1.18      1.53 o 
   2   1  14      125.61      125.14      4.35 o 
   3   1  14        2.05        2.42      1.34 o 
   4   1  14       32.15       28.39      2.33 o 
  -3   2  14        1.03        2.54      1.86 o 
  -2   2  14        4.76        3.96      3.34 o 
  -1   2  14        0.00       -1.33      2.08 o 
   0   2  14       41.26       43.22      3.90 o 
   1   2  14      231.46      228.55      7.80 o 
   2   2  14      415.14      460.49     11.25 o 
   3   2  14       28.46       30.37      2.87 o 
   4   2  14        9.80       12.77      1.46 o 
  -3   3  14       13.47       17.63      4.51 o 
  -2   3  14        5.59        6.04      2.16 o 
  -1   3  14       12.02       14.05      3.84 o 
   0   3  14        0.00       -0.56      1.68 o 
   1   3  14      166.41      177.17      8.10 o 
   2   3  14        0.60        0.55      2.49 o 
   3   3  14        7.31        8.78      1.94 o 
   4   3  14        5.79        3.42      1.59 o 
  -3   4  14        3.23        2.49      2.04 o 
  -2   4  14        8.34        7.98      2.79 o 
  -1   4  14        0.59        0.83      2.39 o 
   0   4  14      152.47      144.10      9.08 o 
   1   4  14        5.42        7.28      2.02 o 
   2   4  14       86.97       81.10      6.91 o 
   3   4  14        2.75        3.65      1.45 o 
   4   4  14        7.23       10.56      1.53 o 
  -2   5  14       87.21       95.81      6.11 o 
  -1   5  14      116.75      118.00      5.36 o 
   0   5  14      263.60      248.99     15.66 o 
   1   5  14        2.67        0.41      1.76 o 
   2   5  14        9.26        9.54      3.27 o 
   3   5  14       13.18       15.86      2.42 o 
   4   5  14       25.99       35.89      3.32 o 
  -2   6  14       38.95       33.81      3.68 o 
  -1   6  14        3.06        0.35      1.58 o 
   0   6  14        2.78        0.37      1.58 o 
   1   6  14        9.75        4.92      1.97 o 
   2   6  14       51.21       58.44      3.62 o 
   3   6  14       21.25       19.47      3.61 o 
  -1   7  14      186.79      186.34     11.99 o 
   0   7  14        0.54        0.55      1.43 o 
   1   7  14      156.95      155.64      5.68 o 
   2   7  14       69.48       71.89      3.93 o 
   3   7  14      253.71      288.61     10.55 o 
   0   8  14        2.40        2.70      1.42 o 
   1   8  14      281.18      298.60     10.11 o 
   2   8  14       22.34       20.19      2.23 o 
  -2  -5  15        8.88        9.95      2.89 o 
  -1  -5  15       15.29       20.34      2.21 o 
   0  -5  15       45.73       48.02      4.42 o 
  -2  -4  15       22.62       19.07      2.17 o 
  -1  -4  15       73.55       77.16      5.76 o 
   0  -4  15        9.38        7.66      1.81 o 
   1  -4  15       22.54       28.21      4.12 o 
  -3  -3  15        0.42        1.00      1.32 o 
  -2  -3  15       51.25       61.86      3.53 o 
  -1  -3  15       37.36       33.70      2.89 o 
   0  -3  15       33.49       33.39      2.93 o 
   1  -3  15       10.62       15.35      2.27 o 
  -3  -2  15        1.80        2.66      1.46 o 
  -2  -2  15        0.12       -0.24      1.38 o 
  -1  -2  15      307.60      344.33      9.09 o 
   0  -2  15       73.05       76.10      4.13 o 
   1  -2  15       30.30       25.70      2.70 o 
   2  -2  15        3.35        4.87      1.37 o 
  -3  -1  15      101.23      112.37      4.33 o 
  -2  -1  15       33.30       31.00      2.85 o 
  -1  -1  15       25.75       27.29      3.84 o 
   0  -1  15       25.23       30.76      5.82 o 
   1  -1  15      360.68      384.92      9.50 o 
   2  -1  15      185.87      188.19      4.60 o 
   3  -1  15       31.54       33.19      3.66 o 
  -3   0  15        0.65       -2.08      2.20 o 
  -2   0  15       27.35       28.66      2.75 o 
  -1   0  15       12.23       15.17      2.46 o 
   0   0  15       17.53       21.18      4.23 o 
   1   0  15       16.99       18.28      2.46 o 
   2   0  15      343.01      364.97      9.04 o 
   3   0  15       20.26       15.25      1.57 o 
  -3   1  15      263.65      305.31     10.77 o 
  -2   1  15       89.64       95.62      4.40 o 
  -1   1  15      214.72      219.61      9.61 o 
   0   1  15        0.03        0.63      1.62 o 
   1   1  15       38.25       36.38      3.15 o 
   2   1  15       43.56       42.38      4.34 o 
   3   1  15        1.50        1.75      1.13 o 
  -2   2  15      121.12      120.44      7.18 o 
  -1   2  15      111.44      125.04      7.09 o 
   0   2  15        0.72        0.01      1.57 o 
   1   2  15      132.90      149.58      5.87 o 
   2   2  15      144.63      148.22      5.83 o 
   3   2  15       67.62       65.10      2.93 o 
   0   3  15        0.24        0.85      1.71 o 
   1   3  15       74.81       75.96      4.79 o 
   2   3  15       44.80       43.30      3.19 o 
   3   3  15        2.44       -0.06      1.32 o 
  -2   4  15        0.81        0.85      2.40 o 
  -1   4  15        1.96        5.44      2.93 o 
   0   4  15       17.53       11.67      3.36 o 
   1   4  15       14.44       12.31      2.87 o 
   2   4  15       30.04       35.87      2.94 o 
   3   4  15        4.57       10.12      2.81 o 
  -1   5  15       52.93       56.56      3.47 o 
   1   5  15       12.93        9.56      3.00 o 
   2   5  15       10.88       10.22      1.98 o 
   3   5  15      241.22      266.62      6.64 o 
  -1   6  15        4.25        6.84      2.36 o 
   0   6  15       22.66       29.18      3.00 o 
   1   6  15        3.17       -0.73      2.26 o 
   2   6  15        1.52        1.58      2.49 o 
   0   7  15      165.98      181.98      8.08 o 
   1   7  15        4.21        3.27      2.36 o 
   2   7  15        4.88        2.54      2.36 o 
  -1  -3  16       89.37       95.13      4.76 o 
   0  -3  16      194.80      198.04      7.39 o 
  -2  -2  16      156.33      188.86      5.44 o 
  -1  -2  16        0.02        2.00      1.44 o 
   0  -2  16      227.46      262.89      9.59 o 
   1  -2  16       24.94       27.04      3.09 o 
  -2  -1  16       50.67       57.59      3.21 o 
  -1  -1  16       35.35       30.38      2.63 o 
   0  -1  16       32.04       33.15      3.75 o 
   1  -1  16        6.41        6.31      1.67 o 
  -2   0  16       33.11       38.66      2.79 o 
  -1   0  16       49.11       56.46      4.62 o 
   0   0  16       37.95       50.79      4.44 o 
   1   0  16      237.81      238.62      6.67 o 
   2   0  16      104.79      109.67      4.16 o 
  -1   1  16       16.38       23.22      3.29 o 
   0   1  16       64.92       72.33      5.15 o 
   1   1  16      217.13      242.26      7.34 o 
   2   1  16       22.83       24.89      2.29 o 
  -1   2  16       48.23       56.85      4.55 o 
   0   2  16        6.71       10.43      2.32 o 
   1   2  16       69.75       81.80      6.71 o 
   2   2  16      197.09      208.80      5.96 o 
   0   3  16       41.24       45.58      3.08 o 
   1   3  16       19.40       21.02      2.41 o 
   2   3  16       71.63       78.39      3.61 o 
   0   4  16       23.51       20.20      3.48 o 
   1   4  16        0.96        0.56      1.60 o 
   2   4  16       30.53       38.08      2.65 o 
   0   5  16       98.67      102.05      6.02 o 
   1   5  16       66.60       71.72      5.35 o 
   2   5  16        2.89        6.15      2.42 o 
                                                 
